# Supplementary material for: Path Models of Vocal Emotion Communication
Source: PLoS One. 2015 Sep 1;10(9):e0136675. doi: 10.1371/journal.pone.0136675 (PMC4556609; doi:10.1371/journal.pone.0136675)
Supplement: S3 File — Raw data used for the path analysis. (TXT) [file pone.0136675.s003.txt]

SI S3 - Raw data file

Mplus variable definitions

INPUT INSTRUCTIONS

  Data:
      File is data_mplus_2710.txt;
Variable:
      Names are
      anger_t happy_t fear_t sad_t arou_t
      anger_p happy_p fear_p sad_p arou_p
      anger_as happy_as fear_as sad_as arou_as
      zint_m zint_rg zf0_05 zf0_rg zdur zrelen
      intona loud pitch rough sprate instab;

      usevariables are
      anger_t fear_t sad_t arou_t
      anger_as happy_as fear_as sad_as arou_as
      intona loud pitch rough sprate instab
      zint_m zint_rg zf0_05 zf0_rg zdur zrelen;

      missing is all (-9);

Content of data file "data_mplus_2710.txt"

1	0	0	0	1	0.8	0	0.3	0	0.8032	1.10714871779409	0	0.579639740363704	0	1.11116083358959	1.2762	-0.6373	0.7245	-0.054	-1.2997	-1.6805	0.579468929602939	1.21722275760131	0.328071471660679	-0.264010289182692	1.46056704614675	-1.49949335818469
1	0	0	0	1	1	0	0	0	0.9237	1.5707963267949	0	0	0	1.29093273896154	1.5206	0.1649	1.1843	0.791	-0.4497	-1.78	0.630253314853818	1.62262721660035	0.713619585866199	-0.244592541825159	1.55267623695503	-1.00557229649814
0	0	0	1	1	0	0.25	0.15	0.3	0.5605	0	0.523598775598299	0.397699415092072	0.579639740363704	0.846046774696145	-0.0784	0.4292	-0.0189	0.2568	-0.2675	0.6496	0.957529058592056	0.0128165550462288	0.614761167287069	-1.00189014907884	0.314049867755498	0.76064802727134
0	0	0	1	1	0.05	0	0.3	0.75	0.8316	0.225513405898131	0	0.579639740363704	1.0471975511966	1.14794128955194	1.4016	1.3805	1.5499	1.5312	1.3414	-2.1884	1.30173289501023	1.31955783471432	0.501073938963251	0.0505593431029236	0.263147427475332	1.76917820876491
0	0	1	0	0	0.1	0	0.2	0.2	0.3958	0.321750554396642	0	0.463647609000806	0.463647609000806	0.680428785872809	-0.4072	-1.295	-0.7403	-1.0185	-1.0872	0.8015	-0.74374152185897	-0.319772819487962	-1.09302043199508	0.427266342478823	0.970933930740008	-0.353906867533881
0	0	1	0	0	0.1	0.05	0.2	0	0.4695	0.321750554396642	0.225513405898131	0.463647609000806	0	0.754879216571425	-0.46	0.5993	-0.6544	0.8912	0.2789	0.7282	0.455329654757468	0.0128165550462288	-0.361467007521862	-0.636833901420622	1.01456467278803	-0.633191918013316
1	0	0	0	0	0.3	0	0.1	0.15	0.4784	0.579639740363704	0	0.321750554396642	0.397699415092072	0.763791439284953	-0.8298	0.0341	-0.7141	-0.9611	0.3093	0.3354	-0.831203244696071	-0.376844207007331	-0.519640665079745	-0.376634197857608	1.46299089950287	-1.28227149939643
1	0	0	0	0	0.05	0	0.25	0	0.3484	0.225513405898131	0	0.523598775598299	0	0.631373691857001	-0.9891	0.1649	-0.7402	0.0518	0.2789	0.8957	-0.134331257492071	-0.577578661347125	-0.134092363042949	-0.473723672524988	1.46783860621511	-1.03660394147723
0	1	0	0	1	0.05	0.7	0.1	0.05	0.7711	0.225513405898131	0.991156586431192	0.321750554396642	0.225513405898131	1.07192475056409	0.7471	1.8991	0.7354	0.255	1.7361	-0.2981	1.10988135665609	0.803945851862461	0.824835705909183	-1.51063887827516	0.907911901297075	0.75806237622424
0	1	0	0	1	0	0.45	0	0.1	0.8274	0	0.735314452816668	0	0.321750554396642	1.14235714871366	0.9908	-0.383	0.9681	1.9068	0.6128	0.0998	1.60079550831883	0.880697533614132	0.760577405128014	-0.477607133450929	1.12121744427898	1.44851718944508
0	0	1	0	1	0	0	0.85	0.25	0.83	0	0	1.17309691170282	0.523598775598299	1.14580754383249	0.6801	1.3329	-0.4295	0.5184	-0.0247	-0.0363	0.539970010946066	0.821657922234738	-0.28238017874292	0.403965060407377	1.40481680704516	1.17181837961488
0	0	1	0	1	0	0.1	0.4	0.55	0.6911	0	0.321750554396642	0.684719203002283	0.835481873978228	0.981486100871458	0.263	0.4594	1.8634	0.3329	1.645	0.2098	1.03652673508919	0.363117626035781	1.30429964646961	-1.09509594145637	1.14303258503001	1.51316657265197
0	1	0	0	0	0.1	0.5	0	0	0.3342	0.321750554396642	0.785398163397448	0	0	0.616398649444429	-0.7549	-0.7663	-0.91	-1.1571	-0.055	0.7596	-0.910200813982128	-0.675977739440379	-1.39206764125405	0.908829738373985	-0.803380011106624	-0.382352419264275
0	1	0	0	0	0	0.2	0.05	0.1	0.2942	0	0.463647609000806	0.225513405898131	0.321750554396642	0.573293675022967	-0.5144	-0.7708	-0.8133	-0.9952	-0.4497	0.7439	-0.941235686299034	-0.581514660366879	-0.949675537224066	0.594260106088369	-0.447062837036273	-0.333218907680436
0	0	0	1	0	0	0.05	0.15	0.6	0.2058	0	0.225513405898131	0.397699415092072	0.886077123792614	0.470858858089322	-1.6341	-1.5044	-1.0303	-1.3047	-0.9657	0.1103	-1.55346737091997	-1.44349149083839	-1.50575501045132	1.20009816237613	-0.202246371442092	0.101224711629067
0	0	0	1	0	0	0	0.2	0.4	0.2437	0	0	0.463647609000806	0.684719203002283	0.516293087847814	-1.2115	-1.1075	-0.9746	-1.0445	-1.6033	0.6496	-1.42368552359411	-0.900327963548548	-1.37723883150936	1.00980296911919	0.195277553156373	-0.0642775914601661
1	0	0	0	1	0.95	0	0.05	0	0.8432	1.34528292089677	0	0.225513405898131	0	1.16366170470648	1.4614	0.7658	0.1669	1.928	-0.3681	-0.7716	0.675394537963395	1.40221291672856	0.782820854534144	0.636979578245176	0.495844396015937	-1.35985071011119
1	0	0	0	1	0.95	0	0	0	0.8858	1.34528292089677	0	0	0	1.22607447579296	1.2792	-0.3706	-0.351	2.6103	-0.1694	-2.2244	1.13809475511342	1.39827706727557	0.510959874736803	0.656397399390681	-0.163463520324693	-1.34174889263996
0	0	0	1	1	0.1	0	0.3	0.75	0.58	0.321750554396642	0	0.579639740363704	1.0471975511966	0.865743489873404	0.51	-0.4848	0.4454	-0.236	-0.283	-0.2952	0.771320039112774	0.258814549412896	0.263813311752968	0.625328974103439	-0.304051159893233	0.845985075530614
0	0	0	1	1	0.05	0	0.2	0.65	0.5505	0.225513405898131	0	0.463647609000806	0.937744490405147	0.835984418352783	0.5762	-0.5247	1.03	-0.46	-0.3397	-0.9343	0.328369227685645	0.400509317589912	0.713619585866199	-1.30480917722272	-0.386464753058651	-0.44441570922247
0	0	1	0	0	0	0.05	0.45	0.45	0.2416	0	0.225513405898131	0.735314452816668	0.735314452816668	0.513843732816969	-1.1123	-0.8972	-0.7698	-1.1094	-0.3397	1.0623	-0.969449031150825	-1.19552557174522	-1.05100553366222	0.675815220536186	-0.653096635731438	0.525324547545894
0	0	1	0	0	0	0	0.5	0.2	0.4195	0	0	0.785398163397448	0.463647609000806	0.704546269679783	-0.5827	-1.2581	-0.2706	-0.5502	-0.8932	0.8758	-0.314897222041124	-0.679913888026899	-0.146449594928611	-1.05626022537739	0.161342500860405	-0.31253119349455
1	0	0	0	0	0.85	0	0	0	0.6147	1.17309691170282	0	0	0	0.901128762890267	0.3345	0.9692	-0.149	-0.0236	0.824	0.3716	0.864424280824728	0.40838131562942	-0.307094877303341	1.11854304792831	-1.19363214536375	-0.0797934630832263
1	0	0	0	0	0.7	0	0.05	0.05	0.5611	0.991156586431192	0	0.225513405898131	0.225513405898131	0.846651260511276	-0.4763	0.5753	-0.0976	0.0959	2.3852	0.8519	1.03934772649893	-0.508699201985111	0.0438531660620379	-0.578580290408165	-1.06516400284879	0.264141118003642
0	1	0	0	1	0.05	0.65	0	0.1	0.6874	0.225513405898131	0.937744490405147	0	0.321750554396642	0.977488683373167	0.7072	1.3914	0.7845	-0.4609	-0.0417	-0.7676	0.396081437588771	0.536300049845605	0.758106202931542	-1.24267188392041	0.769748115084655	-0.850413776801579
0	1	0	0	1	0.2	0.7	0	0	0.8684	0.463647609000806	0.991156586431192	0	0	1.19956072288376	1.0077	1.3265	0.5691	0.9379	2.3284	-1.3789	2.00424740108908	1.2683899222409	1.3191284562143	0.124347314334944	-0.922152371760344	-0.0642775914601661
0	0	1	0	1	0.05	0	0.85	0.05	0.7353	0.225513405898131	0	1.17309691170282	0.225513405898131	1.03038349321468	0.3568	0.6679	0.8066	-0.8253	-0.5668	0.1295	0.497649832851767	0.27652632065164	0.57027492588428	0.0816279159661085	1.28362022459855	1.09682467254668
0	0	1	0	1	0.05	0	0.75	0.05	0.7853	0.225513405898131	0	1.0471975511966	0.225513405898131	1.08901630489371	0.8656	1.5021	2.2692	-0.2625	-0.4391	-0.4103	-0.391073692706368	0.679963004490955	1.47977397337812	-1.00189014907884	1.72235080761594	0.597731817430811
0	1	0	0	0	0.05	0.25	0.05	0.25	0.2863	0.225513405898131	0.523598775598299	0.225513405898131	0.523598775598299	0.564590709242758	-1.2744	-1.0495	-1.8799	-0.7353	-0.1268	0.8837	-1.69735589067173	-1.16206980442746	-1.48845471676325	1.42922914550001	-1.375426581515	0.121912524081977
0	1	0	0	0	0	0.4	0.1	0.25	0.2405	0	0.684719203002283	0.321750554396642	0.523598775598299	0.512557845862891	-0.9456	-1.3131	-1.3784	-0.2872	-0.4675	0.8242	-0.896094141556233	-0.910167848922858	-0.838459651970178	0.683582363751982	-0.592498459644625	-0.103067123117282
0	0	0	1	0	0	0	0.05	0.95	0.2989	0	0	0.225513405898131	1.34528292089677	0.578438911477283	-1.084	-0.5108	-0.4691	-0.3062	-0.9216	0.8162	-0.848131283770468	-1.01840696195719	-0.0599485021507826	0.442800628910415	-0.684607650452904	1.15630250799182
0	0	0	1	0	0	0.05	0	0.85	0.2026	0	0.225513405898131	0	1.17309691170282	0.466889748148449	-1.6233	-0.7894	-0.7064	-0.3155	-0.581	0.9671	-1.28826099657678	-1.6245459874711	-0.739601092517591	0.209786111072616	-0.924576317225655	0.595145871582642
1	0	0	0	1	1	0	0	0.0476190476190476	0.8084	1.5707963267949	0	0	0.219987977395459	1.11773353399218	1.0788	0.8298	0.8679	-0.4013	-1.0738	-0.2631	0.824925576590005	1.18179884120691	-0.166221419517895	0.240854536359858	0.592801293536456	-0.656465774581418
1	0	0	0	1	0.857142857142857	0.0476190476190476	0.0476190476190476	0.0476190476190476	0.9026	1.18319964013972	0.219987977395459	0.219987977395459	0.219987977395459	1.25340449202592	1.4657	0.5528	1.1138	0.3009	-0.4444	-1.2408	0.551255370328998	1.75645021108801	0.42198711018431	0.536006421287941	0.41827878589033	-0.547854918887554
0	0	0	1	1	0.19047619047619	0	0.333333333333333	0.666666666666667	0.5805	0.451633441079532	0	0.615479708670387	0.955316618124509	0.866250057115114	0.2745	0.8209	-0.4823	0.2629	0.7481	-0.0844	0.0716267924713476	0.321789935461896	-0.316980719161253	0.815624019784431	-0.80822785598265	1.39162574204971
0	0	0	1	1	0	0	0.238095238095238	0.80952380952381	0.5453	0	0	0.509739678831507	1.11916288571536	0.83076036655414	0.5191	0.557	-0.2789	-0.1488	-0.0028	0.2294	0.195765960105744	0.431997234964561	0.510959874736803	-0.0737151697137289	-0.917304572938914	1.29077306783493
0	0	1	0	0	0.0476190476190476	0	0.952380952380952	0.0476190476190476	0.6153	0.219987977395459	0	1.35080834939944	0.219987977395459	0.901745291683927	-0.1532	0.6027	-0.4732	-0.9825	0.3285	0.4191	0.413009369452094	0.0462722475806058	-0.489983233421645	1.04863875898614	-0.956087331947122	1.45110357749485
0	0	1	0	0	0.0476190476190476	0.0476190476190476	0.714285714285714	0.0476190476190476	0.5221	0.219987977395459	0.219987977395459	1.00685368543427	0.219987977395459	0.807505365638344	-1.4929	-0.5435	1.3015	1.1872	0.8806	-2.4738	-0.989198544084799	-1.59109029493672	-1.20917928513574	1.17291319801483	-1.16454493794381	1.48472072612051
1	0	0	0	0	0.238095238095238	0.0952380952380952	0.142857142857143	0.0952380952380952	0.2205	0.509739678831507	0.313727886461595	0.387596686655181	0.313727886461595	0.488808523245512	-1.255	-0.7125	-1.0968	2.6339	1.5541	1.0137	-1.20926337368519	-1.65996971690705	-1.72077237608676	2.77683052260986	-1.74871118962415	0.564114128336522
1	0	0	0	0	0.19047619047619	0	0.333333333333333	0	0.3537	0.451633441079532	0	0.615479708670387	0	0.636925809375815	-0.4574	-0.5571	-0.9652	1.2303	-0.2678	0.9809	0.463793647491898	-0.71336943099451	-1.50081208952237	1.75933350694505	-0.939119897908328	-0.454759787416215
0	1	0	0	1	0.19047619047619	0.142857142857143	0.0952380952380952	0.619047619047619	0.8705	0.451633441079532	0.387596686655181	0.313727886461595	0.905600271782078	1.20267732810944	1.0578	-0.0496	1.2805	-0.5672	2.3712	-1.1277	0.475079221296979	1.36875729897756	1.24992765712455	1.35544117426799	-0.890641357038878	1.52609654756038
0	1	0	0	1	0	0.380952380952381	0	0.238095238095238	0.6158	0	0.665196055012819	0	0.509739678831507	0.902259203295643	0.8271	-0.2844	0.3009	-1.0779	0.0524	0.109	0.582290296251441	0.632731165820673	-0.0648914230797391	0.236971075433917	-0.876097776356205	0.768406208750428
0	0	1	0	1	0.0476190476190476	0	0.904761904761905	0.142857142857143	0.7884	0.219987977395459	0	1.2570684403333	0.387596686655181	1.09280112827594	0.9518	1.7945	0.9174	-0.4801	-0.6652	-0.4382	0.362225198623364	0.910216965386915	0.337957313518592	-0.64848457935033	0.447365809091891	1.18991965661748
0	0	1	0	1	0	0	0.714285714285714	0.380952380952381	0.7779	0	0	1.00685368543427	0.665196055012819	1.08006065663047	0.9551	1.4767	1.4623	-0.8627	-0.1132	-0.5148	0.700786623377759	1.01452015418487	0.876736493057774	-0.217407577463858	-0.531900283557812	1.6657389008328
0	1	0	0	0	0.142857142857143	0.238095238095238	0.0952380952380952	0.142857142857143	0.2295	0.387596686655181	0.509739678831507	0.313727886461595	0.387596686655181	0.499585321393467	-1.1479	-1.3007	-1.0547	-0.9331	-0.9192	1.1012	-1.34468790070252	-1.59699421868297	-1.4983406525368	2.05836885279907	-1.14272970508359	0.0133016192546007
0	1	0	0	0	0.0476190476190476	0.19047619047619	0.0476190476190476	0.0476190476190476	0.2816	0.219987977395459	0.451633441079532	0.219987977395459	0.219987977395459	0.559379019289737	-0.6522	-0.3384	-0.9949	-0.4367	-0.0911	1.0757	0.00673600282226036	-1.0774464985532	-0.927432369564852	0.7030004062614	-0.408280078028066	0.0391612251368255
0	0	0	1	0	0.285714285714286	0	0.238095238095238	0.238095238095238	0.2042	0.563942641360629	0	0.509739678831507	0.509739678831507	0.468877193122402	-0.9917	-1.7395	-1.0697	0.5074	-1.2394	0.9225	-1.73121196882052	-1.39625987651825	-1.62685673756312	2.66809066516466	-0.0931695623766375	-0.289257336926448
0	0	0	1	0	0.523809523809524	0.0476190476190476	0.0476190476190476	0.0952380952380952	0.2732	0.80921669470965	0.219987977395459	0.219987977395459	0.313727886461595	0.549997823975153	-0.9795	-1.1086	-0.8287	-0.2322	-1.118	0.2914	-1.0484467612535	-1.32738045454793	-1.56012718762766	1.85642298161243	-0.609465893683418	0.14518642978359
1	0	0	0	1	0.954545454545455	0	0	0	0.8389	1.35594649371918	0	0	0	1.15778131210499	1.3262	0.3101	0.7146	0.3059	-0.0022	-2.3991	0.201408586191672	1.35301345246531	0.117996933038566	0.497170778996931	1.08970624533913	-1.00040025740126
1	0	0	0	1	0.363636363636364	0.0454545454545455	0.181818181818182	0	0.6511	0.647284848015653	0.214849833075712	0.440510663004698	0	0.938898023214919	1.0227	-0.392	0.5038	0.826	-0.4558	-1.1087	0.83338989095766	0.89447300669959	0.738334425300077	-0.877615710050159	0.791563255835688	-0.959024730762467
0	0	0	1	1	0.318181818181818	0.136363636363636	0.227272727272727	0.0909090909090909	0.6774	0.599313896417285	0.378228192334186	0.49693249077922	0.306277369169669	0.966748234209303	0.7766	0.6578	0.5769	-0.082	-0.0894	-0.3486	0.793890650667562	0.626827391641191	0.671604781448979	-0.543627961467154	0.51038797669861	0.434815312789212
0	0	0	1	1	0.181818181818182	0.272727272727273	0.363636363636364	0.136363636363636	0.7511	0.440510663004698	0.549467244757627	0.647284848015653	0.378228192334186	1.04846865598656	0.8136	-0.3004	1.6127	0.5917	-0.1417	-0.9774	1.1127031521489	0.715386621751826	1.43034429451037	0.916597250529638	0.757628387758102	1.4795489326912
0	0	1	0	0	0.0909090909090909	0	0.681818181818182	0.0454545454545455	0.4363	0.306277369169669	0	0.971482430377611	0.214849833075712	0.72152457596057	-0.7952	-0.9496	-0.7526	-0.8524	-0.6826	0.7396	-0.910200813982128	-0.674009739930502	-0.549298284569123	-0.170804570593138	0.900639880682761	-0.677153488767305
0	0	1	0	0	0	0	0.545454545454545	0	0.4668	0	0	0.830915552416156	0	0.752173718621773	-0.5702	-0.8138	-0.3307	-0.3595	-1.1885	0.6575	0.627431519361016	-0.272541130384446	0.278642262371114	-0.605765254769466	1.1769674531076	0.0908807317023442
1	0	0	0	0	0.727272727272727	0	0	0	0.3405	1.02132908203727	0	0	0	0.623061076222064	-0.497	-0.1492	-0.9332	-0.6567	0.2072	0.4607	-1.06819611337086	-0.307964897212083	-0.989218998571356	-0.104783816364885	-0.825195382130634	-1.88738951002555
1	0	0	0	0	0.909090909090909	0	0.0454545454545455	0	0.4358	1.26451895762523	0	0.214849833075712	0	0.721020435467187	-0.1822	-0.5875	-0.6219	-0.7741	0.2595	0.4279	-1.16130051589942	0.168287207617309	-0.759372917106875	-0.807711347320023	-0.757325415702485	-1.60034637633405
0	1	0	0	1	0.0454545454545455	0.681818181818182	0.136363636363636	0.0454545454545455	0.7626	0.214849833075712	0.971482430377611	0.378228192334186	0.214849833075712	1.06187322316282	0.5992	-0.1547	0.8503	1.3928	0.2072	-0.3814	0.743106908683133	0.477260625424667	0.894036692830211	-0.780526235382779	1.06789082826053	-0.0435897790072561
0	1	0	0	1	0.0909090909090909	0.818181818181818	0	0	0.8184	0.306277369169669	1.1302856637902	0	0	1.13056857254522	0.9835	2.1272	1.4706	1.3671	-0.0196	-0.5072	1.56129626802873	1.03813599873663	1.40315806504874	-0.900917139697548	0.944270853003758	0.150358223212905
0	0	1	0	1	0	0	0.863636363636364	0.136363636363636	0.7884	0	0	1.19256813446071	0.378228192334186	1.09280112827594	0.7238	2.1802	-1.1336	2.0435	-0.4034	-0.2939	0.0941975112372104	0.607147396542421	-0.097020291723408	0.3884304788239	1.6617528618021	0.905462910975755
0	0	1	0	1	0	0	0.909090909090909	0.0909090909090909	0.7621	0	0	1.26451895762523	0.306277369169669	1.06128587725067	1.0084	0.1644	1.4304	0.0715	-0.7175	-0.5181	1.1606656346959	0.821657922234738	1.20791261791823	-0.578580290408165	1.47026292011719	1.06837907168277
0	1	0	0	0	0	0.409090909090909	0	0	0.1589	0	0.693980594900994	0	0	0.410014502579224	-1.2437	0.5309	-0.4336	-0.7219	2.7019	0.6083	-1.04562539460499	-1.360836184474	-1.15727854494497	1.97681395971517	-1.70992833850675	0.900290626211325
0	1	0	0	0	0	0.363636363636364	0	0.181818181818182	0.1347	0	0.647284848015653	0	0.440510663004698	0.375798030748188	-1.4256	-1.2476	-0.8835	-1.0731	1.882	1.2426	-1.84688703650942	-1.50646698906246	-1.44149689750143	1.43311304915378	-1.52328605747947	-0.353906867533881
0	0	0	1	0	0	0.0454545454545455	0.0454545454545455	0.590909090909091	0.2563	0	0.214849833075712	0.214849833075712	0.876815731893903	0.530843341500195	-1.3697	-0.9893	-0.8931	-1.3203	-0.7698	1.1059	-1.63810767350303	-1.08138249757295	-1.13256389334237	0.827274845290082	0.243756094025823	-0.620262090505448
0	0	0	1	0	0	0.0454545454545455	0	0.772727272727273	0.2689	0	0.214849833075712	0	1.07386383601568	0.545160914881308	-1.1704	-0.3865	-1.1772	-0.7586	-0.7872	1.2918	-1.45472028869994	-1.33918833943212	-1.03617681783317	-0.135852463016041	-0.105289335757786	-0.410798216662227
1	0	0	0	1	1	0	0	0	0.8942	1.5707963267949	0	0	0	1.23950001742077	0.9528	0.7134	0.1258	1.3679	-0.2571	-0.8926	0.0970190923078623	1.43960460828269	-1.28085170904234	2.76518013983204	0.258299582599306	-0.951266745817425
1	0	0	0	1	1	0	0	0	0.9532	1.5707963267949	0	0	0	1.35273929306272	1.0069	2.7936	0.1093	2.5015	2.6675	-1.1769	-0.74374152185897	1.69741059970862	-1.29815200273042	2.4661440560983	-1.73659155440678	-1.32881906513209
0	0	0	1	1	0.0909090909090909	0.136363636363636	0.318181818181818	0.454545454545455	0.5768	0.306277369169669	0.378228192334186	0.599313896417285	0.739880774378741	0.862503405222798	0.5698	-0.1426	0.8034	-0.2035	0.2794	0.2742	0.215515473039718	0.658315159449074	0.582632392559039	-0.92810217784682	-0.873673876945489	0.106396701592428
0	0	0	1	1	0.0454545454545455	0.0454545454545455	0.0909090909090909	0.681818181818182	0.6942	0.214849833075712	0.214849833075712	0.306277369169669	0.971482430377611	0.984845483052374	0.5763	-0.3993	0.1753	-0.322	0.5635	-0.3322	-0.40800162456969	0.650443236192949	0.115525496052997	-0.178571787596906	-0.92700021663637	1.01924556009893
0	0	1	0	0	0	0	0.636363636363636	0.227272727272727	0.2105	0	0	0.923511478779244	0.49693249077922	0.476647335988863	-1.2514	-1.2041	-0.9989	-1.1859	-0.741	0.8596	-1.30236766900268	-1.26637299322542	-1.1548071079594	1.19233101916033	-0.168311365200719	-0.183232427080753
0	0	1	0	0	0	0	0.454545454545455	0	0.2547	0	0	0.739880774378741	0	0.529009074060769	-1.127	-0.2586	-1.1269	-0.6972	-0.741	1.0227	-1.18669260131379	-1.15222988166146	-1.09796335292404	0.609794392519961	0.219516823591098	-0.576300519751459
1	0	0	0	0	0.681818181818182	0.0454545454545455	0.0454545454545455	0	0.4679	0.971482430377611	0.214849833075712	0.214849833075712	0	0.753276071624419	-0.3525	0.1589	-0.5029	-0.1521	-0.6358	0.8847	-1.16694314198535	-0.221373591827942	-0.208236317850753	-1.35141211030547	-0.26769230029574	-1.83825599844171
1	0	0	0	0	0.636363636363636	0.0909090909090909	0.136363636363636	0.0454545454545455	0.6326	0.923511478779244	0.306277369169669	0.378228192334186	0.214849833075712	0.919603835229596	0.8473	0.7034	1.1518	-0.8678	0.3215	-0.4284	-0.120224638671713	0.927928848800733	-0.363938538423069	0.489403635781135	-0.318594740575906	-0.666809705374629
0	1	0	0	1	0	0.727272727272727	0	0.0454545454545455	0.7779	0	1.02132908203727	0	0.214849833075712	1.08006065663047	1.001	1.2433	1.6237	-0.6606	0.3636	-1.3316	0.486364473468836	0.959416766175382	1.03985311850243	-1.38248068316865	-0.943967742784354	-0.315117139342719
0	1	0	0	1	0.0454545454545455	0.454545454545455	0.0454545454545455	0.0454545454545455	0.7732	0.214849833075712	0.739880774378741	0.214849833075712	0.214849833075712	1.07442806250616	0.6838	-0.6724	1.0402	0.4623	-0.3412	-0.2402	0.556898050020464	0.737034541577091	0.493659487133088	0.450567772126212	-0.233757478272749	-0.278913406133237
0	0	1	0	1	0.136363636363636	0	0.772727272727273	0.0454545454545455	0.8232	0.378228192334186	0	1.07386383601568	0.214849833075712	1.13682652630753	0.8844	0.0411	1.0207	0.0956	-0.9935	-0.6082	-0.204864834043699	1.02436015173426	-0.0352338035903618	1.15349537686932	1.61569826639796	-0.0616916947455086
0	0	1	0	1	0.363636363636364	0	0.363636363636364	0.318181818181818	0.8205	0.647284848015653	0	0.647284848015653	0.599313896417285	1.13329837348152	0.9229	-0.9538	0.8903	0.3366	-0.9304	-1.9464	-0.348753407400994	1.03420014928364	0.649362036410138	-0.205756751958207	1.12848923462032	0.14518642978359
0	1	0	0	0	0	0.545454545454545	0	0	0.3026	0	0.830915552416156	0	0	0.582473084473764	-0.9707	-0.7492	-0.8763	-1.3031	-0.0677	0.7676	-0.427750976687052	-1.02431096048682	-1.2511941834686	0.345711228031006	-1.0481965227554	-0.134098915496914
0	1	0	0	0	0	0.681818181818182	0	0	0.4968	0	0.971482430377611	0	0	0.782198141551712	-1.2149	-0.2257	-0.7866	1.1494	1.6997	1.0687	1.15220164196147	-1.15419791856303	0.518374138735689	0.0194906226637965	-1.46511187291257	0.75806237622424
0	0	0	1	0	0	0.0909090909090909	0	0.545454545454545	0.1984	0	0.306277369169669	0	0.830915552416156	0.461644594597324	-1.1563	-0.9712	-1.3046	-0.006	-0.8357	1.0311	-1.09076693934779	-1.360836184474	-1.22153665789486	0.469985519483745	-0.105289335757786	0.0107156734064318
0	0	0	1	0	0	0	0.136363636363636	0.727272727272727	0.2	0	0	0.378228192334186	1.02132908203727	0.463647609000806	-1.3726	-0.0768	-1.3444	-0.5151	-0.3518	1.0478	-1.4970404131887	-1.51237091280871	-1.397010562183	1.15737891158323	-0.820347537254608	0.833055591957327
1	0	0	0	1	0.954545454545455	0	0	0	0.8726	1.35594649371918	0	0	0	1.20581551960469	1.467	1.0346	-0.0364	0.8931	-0.5212	-0.9187	1.47665634068443	1.42582876128031	-0.477626001535983	0.170950026053779	0.784291695767329	-1.48397748656163
1	0	0	0	1	1	0	0	0	0.8526	1.5707963267949	0	0	0	1.17675075858628	1.1779	0.3042	0.1753	-0.3075	-0.1791	-1.5733	0.554076629766425	1.26642237143132	-0.801387580650637	1.15349537686932	-0.0834739186791811	-1.7425749211222
0	0	0	1	1	0	0	0.454545454545455	0.818181818181818	0.4147	0	0	0.739880774378741	1.1302856637902	0.699678881541579	-0.6616	1.274	0.4976	0.1078	2.6861	0.7231	0.463793647491898	-0.792088850514217	0.614761167287069	0.877761313086743	-1.57661244322495	1.80020995201103
0	0	0	1	1	0	0.0909090909090909	0.363636363636364	0.772727272727273	0.6253	0	0.306277369169669	0.647284848015653	1.07386383601568	0.912048154447081	0.2668	-0.9475	2.5077	-1.2204	-0.4499	-0.3117	0.362225198623364	0.211582822917688	1.75904902934307	-0.889266461767839	0.0522658760133322	1.13820044485303
0	0	1	0	0	0.136363636363636	0	0.636363636363636	0	0.5805	0.378228192334186	0	0.923511478779244	0	0.866250057115114	0.0565	0.1529	-1.2569	2.3096	-0.7778	-0.5238	0.314262608865287	0.152543323713368	0.93110895198103	-1.32422714594417	1.22544636241381	0.533082335956889
0	0	1	0	0	0	0	0.909090909090909	0.0909090909090909	0.31	0	0	1.26451895762523	0.306277369169669	0.590500015160318	-1.0061	-0.0589	-0.3963	-1.4439	-0.065	0.9388	-0.444679230183599	-1.20339745760966	-0.0352338035903618	-0.617416080275117	0.343137029120844	0.680482870708404
1	0	0	0	0	0.727272727272727	0	0.0454545454545455	0	0.3474	1.02132908203727	0	0.214849833075712	0	0.630323942072818	-0.407	0.3978	-0.6352	-0.496	-0.3929	1.0668	-0.238721019403568	-0.317804782586394	-0.218122159708666	-0.784409843884663	0.277691146321791	-1.40381232999869
1	0	0	0	0	0.227272727272727	0	0.181818181818182	0	0.5747	0.49693249077922	0	0.440510663004698	0	0.860378880692214	0.1146	0.4776	0.9056	0.0024	-1.1199	0.1965	0.551255370328998	0.274558395925146	1.16095479865641	-1.49898805276951	1.04607568750949	-0.832312008463862
0	1	0	0	1	0.181818181818182	0.590909090909091	0.136363636363636	0.136363636363636	0.8537	0.440510663004698	0.876815731893903	0.378228192334186	0.378228192334186	1.17830462511996	1.0921	1.2616	0.6728	1.0259	1.4032	-1.2917	1.84625258415019	1.07946391366067	1.54897477246788	-0.908684282913344	-0.585226623248693	1.28818667978516
0	1	0	0	1	0.0909090909090909	0.681818181818182	0.0454545454545455	0.0909090909090909	0.8932	0.306277369169669	0.971482430377611	0.214849833075712	0.306277369169669	1.23787780166213	1.3162	-1.2982	0.4805	1.1347	-0.1078	-0.5019	2.05503194715657	1.30578161379503	2.00866693539684	-0.753341197233507	0.0813530373786787	1.5700582657149
0	0	1	0	1	0.0454545454545455	0.0909090909090909	0.818181818181818	0.136363636363636	0.6826	0.214849833075712	0.306277369169669	1.1302856637902	0.378228192334186	0.972321979977524	0.0994	0.7526	0.0171	-0.065	-0.5354	0.9571	0.991385029529776	-0.0619668280620331	0.609818387231571	-1.04849308216159	0.706725947477936	1.64246558473333
0	0	1	0	1	0	0	0.727272727272727	0.227272727272727	0.8989	0	0	1.02132908203727	0.49693249077922	1.24721689470662	1.0803	1.2231	0.7353	-0.8799	-0.3929	-1.8585	0.336833220420075	1.09520768538953	1.95429494605178	-1.79802354619948	2.068972660371	0.683069062224131
0	1	0	0	0	0	0.318181818181818	0	0	0.2426	0	0.599313896417285	0	0	0.515010990824564	-1.4772	-1.4949	-1.349	-0.6162	0.4054	0.6207	-1.13026575079359	-1.41790768416844	-0.848345399912453	0.524355743358232	-1.00214192735126	0.140014243286183
0	1	0	0	0	0	0.454545454545455	0	0	0.2232	0	0.739880774378741	0	0	0.492057706322819	-1.372	-1.3505	-0.1649	-0.6748	1.3461	0.8803	0.0716267924713476	-1.21717337939541	0.278642262371114	-0.0970165993611177	-1.40208975136044	0.220179547249653
0	0	0	1	0	0	0	0.0909090909090909	0.863636363636364	0.2989	0	0	0.306277369169669	1.19256813446071	0.578438911477283	-1.0531	-0.9406	-1.2783	-0.5783	-0.5497	0.756	-0.977913238307405	-0.90426392517661	-0.630856691207091	1.31272199726307	-0.628857319242117	0.833055591957327
0	0	0	1	0	0	0	0.318181818181818	0.863636363636364	0.2768	0	0	0.599313896417285	1.19256813446071	0.554029069289983	-0.6941	-0.7879	-0.8751	0.8086	-0.7492	0.8401	-0.0384055419205406	-0.418172047147982	0.906393877758055	-0.166920962091254	-0.272540145171766	1.11492668655195
1	0	0	0	1	0.954545454545455	0	0	0	0.6753	1.35594649371918	0	0	0	0.964504009880164	1.0416	-0.1535	0.5401	-0.4636	-0.0348	-0.3807	0.542791377594568	0.931864698253721	-1.05594854850682	0.916597250529638	-0.134376358959347	-1.37019469003791
1	0	0	0	1	0.863636363636364	0	0.0454545454545455	0	0.7511	1.19256813446071	0	0.214849833075712	0	1.04846865598656	1.1254	0.6392	0.2044	0.4092	-0.5415	-0.5563	1.31866098769016	0.931864698253721	-0.38865323698349	1.14961169457947	0.241332148560513	-0.537510938960832
0	0	0	1	1	0	0	0.409090909090909	0.772727272727273	0.4358	0	0	0.693980594900994	1.07386383601568	0.721020435467187	0.182	-0.3437	0.9182	-0.1604	-0.0224	0.4618	0.49482857341434	0.00691255651659771	0.975594911636903	-0.675669617499603	-1.05304441368602	0.91322065025324
0	0	0	1	1	0	0.0454545454545455	0.181818181818182	0.909090909090909	0.4158	0	0.214849833075712	0.440510663004698	1.26451895762523	0.700795032282452	0.0434	0.296	-0.7458	1.0504	-0.0842	0.641	0.249371497582975	-0.345356588766214	0.273699106653061	-0.718388942080467	-0.417975859889309	0.48136282939137
0	0	1	0	0	0.181818181818182	0	0.681818181818182	0	0.52	0.440510663004698	0	0.971482430377611	0	0.805403500574443	-1.0897	-1.6116	-0.6192	-1.0495	-1.1841	0.114	-1.53653927824004	-1.18765357370572	-0.873060239346331	0.30299182966217	1.73931847192771	-0.710771226995106
0	0	1	0	0	0.0454545454545455	0	0.409090909090909	0.136363636363636	0.2742	0.214849833075712	0	0.693980594900994	0.378228192334186	0.551119260624206	-0.6649	-1.3748	-0.443	-1.1407	-0.9123	0.8489	-1.10769503202773	-1.1286140745014	-1.21659373696591	-0.182455248522847	0.204973242908425	-0.374594532586256
1	0	0	0	0	0.863636363636364	0	0	0.0454545454545455	0.3616	1.19256813446071	0	0	0.214849833075712	0.645166969141187	-0.4311	0.626	-0.6951	-0.9119	0.645	0.8453	-0.938414319650532	-0.410299974325091	-1.4933976376922	1.18068034123062	-1.14030571356368	-1.09090939389092
1	0	0	0	0	0.681818181818182	0	0	0.0909090909090909	0.2647	0.971482430377611	0	0	0.306277369169669	0.540412833580213	-0.7331	0.2199	-0.8152	-0.31	0.0888	0.978	-0.503927286535683	-0.573642699719062	-1.0435911757477	-0.489258106532523	0.156494794148165	-1.32106117845408
0	1	0	0	1	0.0909090909090909	0.545454545454545	0.0909090909090909	0.363636363636364	0.6968	0.306277369169669	0.830915552416156	0.306277369169669	0.647284848015653	0.98767037621201	0.9819	0.2657	0.1228	1.2188	0.645	-0.8467	1.38919461784733	0.713418697025332	1.37597207037621	-1.06014390766724	-0.725814354926423	0.796851563946776
0	1	0	0	1	0	0.590909090909091	0.0909090909090909	0	0.7079	0	0.876815731893903	0.306277369169669	0	0.999809299862907	0.8988	-0.0969	1.6181	0.9699	-0.01	-0.7606	0.819283057715152	0.542204010983544	1.5563891303824	-1.64656399523355	-0.262844455419714	0.57187201501454
0	0	1	0	1	0.227272727272727	0	0.772727272727273	0.136363636363636	0.9289	0.49693249077922	0	1.07386383601568	0.378228192334186	1.30088514781829	1.6909	2.3658	1.2362	1.8052	-0.3932	-0.7822	0.669751804666391	1.49274007156569	1.93205168447692	0.143765061692478	2.00595017038212	1.25715523134011
0	0	1	0	1	0.181818181818182	0	0.818181818181818	0.0454545454545455	0.8605	0.440510663004698	0	1.1302856637902	0.214849833075712	1.18802035051373	1.1162	1.2424	1.9365	1.4354	-0.7887	-2.8613	0.971635355779189	1.02632826341921	1.85790772966912	-1.28539135607721	1.78537306733185	0.605489802375853
0	1	0	0	0	0	0.636363636363636	0	0	0.1826	0	0.923511478779244	0	0	0.441523337414883	-1.1018	-0.2001	-0.3203	-0.33	2.4494	0.3686	-0.563175557309917	-1.26243695681398	-0.235422359481104	-0.415470135300503	-1.77052651459356	-0.317703134324399
0	1	0	0	0	0	0.727272727272727	0	0	0.3711	0	1.02132908203727	0	0	0.655025891619868	-0.8439	0.192	-1.0066	-0.6353	1.8438	0.5872	0.638717093166098	-1.42971560644432	-0.494926154350602	1.20398162330207	-1.63236272838114	0.874430922062077
0	0	0	1	0	0.0909090909090909	0	0.272727272727273	0.136363636363636	0.2395	0.306277369169669	0	0.549467244757627	0.378228192334186	0.511387113033628	-1.0648	-0.9998	-1.5348	-0.6995	-0.8752	0.5299	-1.52525381164603	-1.37854803049613	-1.34510982199223	0.621445365601555	1.23756562919441	-0.646121942055231
0	0	0	1	0	0	0	0.227272727272727	0.545454545454545	0.2105	0	0	0.49693249077922	0.830915552416156	0.476647335988863	-1.1508	-1.0666	-0.3961	-1.188	-0.8257	0.8131	-1.43779219602001	-1.64816179463117	-0.962032909983186	-0.0853657738554665	-0.0495390966561903	-0.183232427080753
1	0	0	0	1	0.904761904761905	0	0	0	0.7668	1.2570684403333	0	0	0	1.06682392342066	1.0356	1.4611	0.5592	-0.3849	0.7797	-1.4887	0.153445996433594	1.13259937694366	0.177311984186043	0.442800628910415	-0.694303432314147	-1.87445963338417
1	0	0	0	1	1	0	0	0	0.9053	1.5707963267949	0	0	0	1.25798615316777	1.2752	-0.0486	0.5578	-0.0472	0.1329	-1.6788	1.30455442247534	1.61869136714737	-0.823630889183309	2.29915080900455	0.120135796386886	-1.55638475644655
0	0	0	1	1	0.0476190476190476	0.19047619047619	0.238095238095238	0.0952380952380952	0.6532	0.219987977395459	0.451633441079532	0.509739678831507	0.313727886461595	0.9411025734797	0.3583	0.1736	0.656	0.4441	-0.4419	0.7814	0.647181085900528	0.313918012205771	1.52673179263994	-0.842663528685091	0.859433268318434	1.5700582657149
0	0	0	1	1	0	0	0.0952380952380952	0.952380952380952	0.8768	0	0	0.313727886461595	1.35080834939944	1.21215901023584	0.8881	1.9822	1.833	0.3633	0	-1.3713	1.92807125205706	1.23690237878317	1.60581815184069	-0.679553226001486	-0.830043180952065	1.61660538924897
0	0	1	0	0	0.238095238095238	0	0.476190476190476	0.0952380952380952	0.5016	0.509739678831507	0	0.761579632085247	0.313727886461595	0.786998166128127	-0.7877	-1.1106	-0.8669	-1.5479	-1.43	0.787	-1.5816807693773	-0.540186969792994	-0.9842760776424	-0.586347433623961	1.38784914273339	-1.70378529119806
0	0	1	0	0	0.0952380952380952	0	0.19047619047619	0.0476190476190476	0.3947	0.313727886461595	0	0.451633441079532	0.219987977395459	0.679303821118786	-0.2554	-0.6832	-0.1227	-0.677	-1.0527	0.4347	-0.295147869923763	0.0797279775066743	0.0562103979477003	-1.17276759497824	0.680062777632496	-1.73481703444418
1	0	0	0	0	0.238095238095238	0.0952380952380952	0.0952380952380952	0	0.4963	0.509739678831507	0.313727886461595	0.313727886461595	0	0.781698129627949	-0.0856	0.1218	-0.8365	1.247	-0.5677	0.4291	0.348118579803006	0.203710862269872	0.7704636696063	-1.27374053057156	0.755204304129005	-1.6572377745959
1	0	0	0	0	0.285714285714286	0	0	0	0.3716	0.563942641360629	0	0	0	0.65554331239008	-0.0227	-0.6551	-0.6848	0.0585	-1.2683	0.5913	0.286048942380271	-0.0206392870549143	0.169897673229337	-1.4213164730356	1.27877251788631	-1.65206583376605
0	1	0	0	1	0.0476190476190476	0.285714285714286	0	0.238095238095238	0.7995	0.219987977395459	0.563942641360629	0	0.509739678831507	1.10652401032609	0.6195	0.3109	0.9588	1.3056	1.7318	-0.7227	1.89421533472488	0.792138079153348	1.83566446809427	-1.08732879824057	-0.733086099213164	1.38128190952352
0	1	0	0	1	0.0952380952380952	0.523809523809524	0	0	0.7921	0.313727886461595	0.80921669470965	0	0	1.09734516952283	0.5454	-0.2923	0.375	2.0481	-0.0826	-0.9575	1.31583972825274	0.47332477597168	1.86285069755589	-1.01354082700855	0.248603984956445	1.21060781300497
0	0	1	0	1	0.285714285714286	0	0.714285714285714	0.0476190476190476	0.8474	0.563942641360629	0	1.00685368543427	0.219987977395459	1.169469052313	0.9819	1.7952	1.2724	0.2739	1.4803	-0.6556	0.946243484786975	1.03026429983066	0.82236450371271	0.112696636405236	1.63508978406585	1.43041542110736
0	0	1	0	1	0.142857142857143	0	0.761904761904762	0.142857142857143	0.8089	0.387596686655181	0	1.06105664796339	0.387596686655181	1.11836907790462	0.9912	0.3638	0.7709	-0.4957	-0.5677	-0.0573	1.10141757834381	0.845273617219729	0.725977005583138	-0.380517658783549	1.43632759149365	1.41748593753407
0	1	0	0	0	0	0.380952380952381	0.0476190476190476	0	0.1563	0	0.665196055012819	0.219987977395459	0	0.406446629234201	-1.3174	-0.5526	-0.8829	-1.6286	0.6539	1.1001	-1.19233528100525	-1.47301125913639	-1.38712472032509	1.15349537686932	-1.46026393592735	0.238281266453859
0	1	0	0	0	0	0.571428571428571	0	0	0.6089	0	0.857071947850131	0	0	0.895178057304317	-1.0593	-0.6209	-0.7464	0.3741	1.3006	1.2678	1.30455442247534	-1.06367065155083	0.239098754066005	-0.796060521814372	-1.11121859825293	0.434815312789212
0	0	0	1	0	0	0.0952380952380952	0	0.714285714285714	0.1226	0	0.313727886461595	0	1.00685368543427	0.35772357988265	-1.8916	-1.1955	-1.422	-0.9879	-0.6755	0.4124	-1.6070729083972	-1.83905622524739	-1.32286665433302	1.2428177083209	-0.798532166230598	0.0598491849902701
0	0	0	1	0	0	0.0476190476190476	0.19047619047619	0.380952380952381	0.1805	0	0.219987977395459	0.451633441079532	0.665196055012819	0.438799402461158	-1.2754	-1.0499	-1.4209	-0.3454	0.0072	1.1281	-0.0496909013034722	-1.42774760693444	-0.653099811908485	0.769021308065596	-0.982750547847157	0.238281266453859
1	0	0	0	1	1	0	0	0	0.9516	1.5707963267949	0	0	0	1.3489818562981	1.5744	2.0455	0.6056	1.8254	1.5745	-2.2983	1.31866098769016	1.6029475954185	1.45753052397199	1.1146595132144	-0.602194241505868	-0.609918208845749
1	0	0	0	1	1	0	0	0	0.8411	1.5707963267949	0	0	0	1.16078182421567	1.2386	0.2764	0.3454	1.2192	-0.4173	-0.99	0.517399184969129	1.29594199016256	0.41951572015656	-0.0814823129295252	1.02183623285639	-1.59258844052252
0	0	0	1	1	0.0952380952380952	0	0.380952380952381	0.666666666666667	0.6574	0.313727886461595	0	0.665196055012819	0.955316618124509	0.945521130205685	0.5088	-0.4245	0.2225	0.0014	-0.2466	-0.2859	0.379153398514374	0.400509317589912	0.202026823619922	-0.236825398609363	0.275267200856481	1.23646746802071
0	0	0	1	1	0.0476190476190476	0.0476190476190476	0.0476190476190476	0.80952380952381	0.7805	0.219987977395459	0.219987977395459	0.219987977395459	1.11916288571536	1.08319481561813	1.359	0.1672	1.3285	0.3397	-0.3604	-0.1769	0.723357342143622	0.973192613177755	1.17331221837335	-0.96305443299986	0.202549389552305	0.745132352182326
0	0	1	0	0	0.142857142857143	0	0.142857142857143	0.238095238095238	0.3279	0.387596686655181	0	0.387596686655181	0.509739678831507	0.609704869576978	-0.6556	-1.0073	-0.6646	-1.2141	-0.6905	0.877	-1.69171321098026	-0.758633120588149	-0.398539078841403	0.00395633623220401	0.55886642545887	-1.33916289765828
0	0	1	0	0	0.142857142857143	0	0.523809523809524	0	0.3421	0.387596686655181	0	0.80921669470965	0	0.62474832175284	-0.18	-1.1268	-0.2126	-0.2356	-0.7816	0.45	-0.31207590899816	-0.103294518635918	0.209441134576628	-1.32422714594417	0.871553179863369	-1.30295931184934
1	0	0	0	0	0.619047619047619	0	0	0.0476190476190476	0.2568	0.905600271782078	0	0	0.219987977395459	0.531415779113219	-0.8969	-0.2782	-1.9236	-0.202	0.6298	0.4046	-1.18669260131379	-1.04792676764689	-0.791501832708363	0.0505593431029236	-1.38512227126705	-1.47621959988361
1	0	0	0	0	0.666666666666667	0	0.0476190476190476	0.0476190476190476	0.2205	0.955316618124509	0	0.219987977395459	0.219987977395459	0.488808523245512	-0.4164	0.92	-0.8174	-0.5974	2.7697	0.8634	-0.365681446475391	-0.278445128914077	-0.598727634732145	-0.819362025249731	-1.76325472425222	-1.38829640924212
0	1	0	0	1	0	0.476190476190476	0	0.0476190476190476	0.6337	0	0.761579632085247	0	0.219987977395459	0.920745044361063	0.1946	-0.7511	0.1954	-0.0031	-0.5767	0.0684	0.901101725622024	0.0443042480707287	1.02502459050466	-1.51452241298907	0.74793269800605	0.0107156734064318
0	1	0	0	1	0	0.523809523809524	0	0	0.6768	0	0.80921669470965	0	0	0.966106639361271	0.3135	0.6639	0.7271	1.4614	-0.3946	0.2592	1.45126414805899	0.231262705841384	1.24498487706905	-1.65433121223732	0.442517964215865	0.000371791746732578
0	0	1	0	1	0.0476190476190476	0.0476190476190476	0.904761904761905	0	0.7705	0.219987977395459	0.219987977395459	1.2570684403333	0	1.07121100540143	0.614	-0.2559	1.0515	-0.1174	-0.5312	0.0321	0.604860907806229	0.552044008532929	0.918751344432813	-0.904800674411461	1.29816380528123	1.41231365276964
0	0	1	0	1	0.142857142857143	0.0476190476190476	0.761904761904762	0.0952380952380952	0.8737	0.387596686655181	0.219987977395459	1.06105664796339	0.313727886461595	1.2074681432712	1.07	2.1703	1.9945	0.8374	0.0266	-2.1166	1.10423883778124	1.20541446140852	1.91475129687321	-1.20383616784143	1.30058784285573	0.60807569909051
0	1	0	0	0	0	0.428571428571429	0	0	0.1595	0	0.713724378944766	0	0	0.410834483121395	-1.4597	-0.3242	-0.869	-1.1331	0	0.5908	-1.01741188893659	-1.61273810258691	-0.497397685251809	0.43891694662056	-1.88929888906366	0.305516742909462
0	1	0	0	0	0	0.428571428571429	0	0.0476190476190476	0.2479	0	0.713724378944766	0	0.219987977395459	0.521170490543406	-0.8465	-0.6724	-0.3724	-1.3704	0.4249	0.8316	0.539970010946066	-1.08531845920102	-0.247779779198044	-1.2815078213633	-1.16939287492903	0.202077778911936
0	0	0	1	0	0.0476190476190476	0	0.0952380952380952	0.523809523809524	0.1853	0.219987977395459	0	0.313727886461595	0.80921669470965	0.445007738344853	-1.1282	-0.6739	-0.7697	-1.3536	-0.8385	0.8861	-1.61553690113163	-1.42774760693444	-0.78161599085045	-0.0387627669847469	0.212244987195166	-0.0435897790072561
0	0	0	1	0	0	0	0.238095238095238	0.714285714285714	0.1974	0	0	0.509739678831507	1.00685368543427	0.460389625130356	-1.2896	-0.7289	-0.8411	0.5423	-0.5881	0.6045	-1.24029813879102	-1.54189068110671	-0.48256887550712	-0.12031825037242	0.0813530373786787	-0.31253119349455
1	0	0	0	1	0.952380952380952	0	0	0	0.8126	1.35080834939944	0	0	0	1.12309204553183	1.2254	0.0164	0.3525	-0.2641	1.3573	-1.1331	-0.625245194732652	1.20935049781996	-0.83598816802679	0.854459809651383	-1.33179593157617	-1.69085546369019
1	0	0	0	1	0.952380952380952	0	0	0	0.7421	1.35080834939944	0	0	0	1.03812246631254	1.1958	0.3203	-0.0668	0.3808	-0.4182	-1.0428	-0.187936794969301	0.920057000327991	-0.591313323775439	0.963199962248472	0.188005808869632	-1.41674215750656
0	0	0	1	1	0.142857142857143	0	0.571428571428571	0.238095238095238	0.5284	0.387596686655181	0	0.857071947850131	0.509739678831507	0.813813456479821	0.204	-0.2132	0.3054	-0.5087	-0.1981	0.3295	-0.300790549615229	0.280462282279702	-0.139035330929725	-1.2310212059907	-0.461606325609756	0.685655057205812
0	0	0	1	1	0.571428571428571	0	0.142857142857143	0.523809523809524	0.7095	0.857071947850131	0	0.387596686655181	0.80921669470965	1.00157001417613	0.8931	1.5256	0.9447	1.3613	0.4916	-0.5673	0.511756505277663	0.839369805648556	1.22768439554969	-1.16111676947259	0.314049867755498	0.227937433927672
0	0	1	0	0	0.142857142857143	0	0.238095238095238	0.238095238095238	0.3295	0.387596686655181	0	0.509739678831507	0.509739678831507	0.611407938032897	-0.5422	0.7157	-0.3109	-1.1895	0.0073	1.112	-1.22901272580255	-0.150526058172668	-0.744544013446548	-0.597998111553669	-0.163463520324693	-0.966782617440485
0	0	1	0	0	0.19047619047619	0.0476190476190476	0.476190476190476	0.142857142857143	0.4458	0.451633441079532	0.219987977395459	0.761579632085247	0.387596686655181	0.731091451437098	-0.3566	0.3518	-0.5305	0.4475	-0.741	1.2565	0.181659287679848	-0.284349052660325	-0.270022899899438	-0.22129111217777	0.30193027859273	-0.23495188451276
1	0	0	0	0	0.80952380952381	0	0.0952380952380952	0	0.4211	1.11916288571536	0	0.313727886461595	0	0.706166992871905	0.1602	0.3022	-0.1452	-0.8878	-0.0807	0.2031	-0.76066950732783	0.248974514471819	-0.771730148992537	-0.287311940193995	-0.510085050697588	-1.57707256889945
1	0	0	0	0	0.904761904761905	0	0.0476190476190476	0	0.5021	1.2570684403333	0	0.219987977395459	0	0.787498169571497	0.0154	0.953	-0.3185	-0.4943	-0.8437	-0.0376	-1.42650683663707	0.217486709272245	-0.838459651970178	-0.485374202878754	1.68114437946999	-1.58483045557747
0	1	0	0	1	0.0952380952380952	0.285714285714286	0.476190476190476	0.0952380952380952	0.7474	0.313727886461595	0.563942641360629	0.761579632085247	0.313727886461595	1.04420049778446	0.8299	-1.6767	1.5965	1.0723	-1.0345	-0.8984	0.353761313100009	0.717354696045086	1.4822451755746	-1.62326256558616	0.45948558247304	0.496878848414965
0	1	0	0	1	0	0.857142857142857	0.0476190476190476	0	0.8863	0	1.18319964013972	0.219987977395459	0	1.2268612569897	0.3854	-0.2733	0.512	2.7045	-0.3302	-0.7539	2.06067473405911	0.666187007921816	1.73927743954289	-0.601881646267582	0.423126630766356	1.08648084002049
0	0	1	0	1	0.0476190476190476	0	0.80952380952381	0.0952380952380952	0.7553	0.219987977395459	0	1.11916288571536	0.313727886461595	1.0533393971953	0.8982	-0.1199	1.5758	-0.7541	-0.785	-0.796	0.311441242216785	0.613051544638818	0.659247596521135	-1.31645985515243	0.985477281149704	0.530496340975209
0	0	1	0	1	0.333333333333333	0	0.571428571428571	0	0.7258	0.615479708670387	0	0.857071947850131	0	1.01967706617069	0.8472	1.2693	1.1563	-0.3837	-0.1981	-1.6327	0.359403831974863	0.886601307793614	0.674076406265824	-0.0504138876422828	1.16242405664331	0.191733946385748
0	1	0	0	0	0.0476190476190476	0.238095238095238	0	0.142857142857143	0.1647	0.219987977395459	0.509739678831507	0	0.387596686655181	0.417889506124508	-1.7287	-0.4028	-1.4713	-0.348	1.328	0.2573	-1.35033052678844	-1.1286140745014	-1.19435052234887	0.403965060407377	-1.8165811099977	-0.390110404209317
0	1	0	0	0	0.0952380952380952	0.428571428571429	0	0	0.17	0.313727886461595	0.713724378944766	0	0	0.424988782962403	-1.2323	0.5985	-0.782	-0.8199	2.6632	1.2204	-1.34186653405401	-1.10893422896939	-0.87553162937408	-0.0659480264979327	-1.87960318549523	-0.496135215787989
0	0	0	1	0	0	0.0952380952380952	0	0.714285714285714	0.1779	0	0.313727886461595	0	1.00685368543427	0.435409725956191	-1.3352	-1.9911	-1.4684	-0.1261	-0.6383	1.3588	-1.01459057589363	-0.992823230070628	-0.843402619856954	-0.0814823129295252	-0.725814354926423	-0.752146753633903
0	0	0	1	0	0	0	0.0952380952380952	0.666666666666667	0.1911	0	0	0.313727886461595	0.955316618124509	0.452427248890273	-1.4596	-1.3756	-1.3495	-0.1901	-0.5796	1.1241	-1.15283646955946	-1.11287019059745	-0.920018058608146	0.248621605787683	-0.214365960604859	-0.289257336926448
0	0	1	0	0	0.169999999999929	0.196785714285714	0.574761904761786	0.403214285714286	0.483	0.424988782962308	0.459617527117504	0.860441488699435	0.687997599218259	0.768394886359113	-0.86361	-0.00607	-0.53516	-1.07912	-0.53798	1.19267	-0.722498136484033	-0.83199348365362	-0.677719933377419	-0.920038236946288	-0.163452731814696	0.322916216222591
0	0	1	0	0	0.215833333333286	0.216547619047571	0.452619047619071	0.527261904762	0.316	0.483158749785151	0.484026347808133	0.737946010866074	0.81267359383486	0.596969582312867	-1.05423	2.06471	0.10956	-1.10355	0.72822	1.02477	-0.427258958276667	-0.711403237751669	-1.03610088713456	-0.631769173683447	-1.06085377406616	-0.413005642457055
0	0	1	0	0	0.122738095238214	0.167738095238071	0.252380952380929	0.408452380952286	0.131	0.357934054389805	0.421969966082587	0.526343726201526	0.693331165314895	0.370347314996789	-0.58878	-0.64951	-0.77148	-0.98577	0.24397	0.62547	-1.6385262198306	-0.745910846205976	-1.20926065248778	-0.579489621015764	-1.35097297756776	-0.490039939157379
0	0	1	0	0	0.365595238095357	0.0944047619047143	0.397976190476214	0.310595238095214	0.387	0.649319738453689	0.312305657999254	0.682652783546881	0.591143355350993	0.67141342638913	-0.50357	-0.09699	-0.52628	-1.05856	-0.57184	0.99745	-0.472291773530885	-0.329263425612364	-1.21975518372203	0.389632832909705	-0.121940598351973	-0.836119391496836
0	0	1	0	0	0.121904761904714	0.191666666666643	0.266547619047714	0.359047619047643	0.107	0.356662396406201	0.453147484145987	0.542504489408055	0.642508757427828	0.333242164353731	-1.43727	0.09546	-0.79634	-0.92022	0.58668	0.68134	-1.50285043028634	-1.43222883657013	-1.21392488859181	-0.687950185504799	-1.62320812057867	-0.0209355652221355
0	0	1	0	0	0.323690476190357	0.129523809523857	0.496666666666643	0.183690476190643	0.449	0.605213934615054	0.368154454253838	0.782064805372239	0.442933003941441	0.734309312784822	-0.69672	-0.87982	-0.919	-0.76297	-1.12565	1.1532	-0.528294120704134	-0.80555362624993	-0.388355098219593	-0.949347948842281	0.882050686366944	-0.138211658706205
0	0	1	0	0	0.195119047619	0.131904761904786	0.556904761904786	0.210000000000071	0.511	0.457518087070949	0.371686140134155	0.842426491066673	0.47603381806141	0.796399050924099	-0.74807	-1.4749	0.40842	-1.35164	-1.69534	-1.11131	-0.377715644701445	-1.05844966413285	-0.902915082764442	0.395241180444918	1.47731667197534	0.359564995436794
0	0	1	0	0	0.0864285714287143	0.0889285714285714	0.423333333333286	0.328571428571357	0.258	0.298395893988815	0.302815665031912	0.708427853331022	0.610419807775841	0.532788144540994	-1.54935	-1.49359	1.787	0.63224	2.17161	0.89763	-1.01531968758923	-1.70307096094811	-0.645471113440772	-0.26313005184292	-1.79025021334736	0.661378471313595
0	0	1	0	0	0.249761904761929	0.0733333333334286	0.495476190476214	0.534047619047571	0.396	0.523323803231513	0.274225316008588	0.780874292151992	0.819472150418605	0.680633266813638	-1.18936	0.3643	-0.33668	0.01187	1.08752	0.38701	0.371784840574042	-0.607454392532229	-0.268251018546514	-0.164374366999758	-1.07178292214336	1.2541545100072
0	0	1	0	0	0.237857142857071	0.287619047619071	0.484404761904786	0.290833333333286	0.445	0.509460122262623	0.566048728706713	0.769800395567616	0.569593363242128	0.730286638403575	-0.67199	-0.79349	-0.97818	-0.83774	-0.71021	0.92763	-0.948600396401052	-0.884793319737265	-1.14279528800863	-0.460104970894863	0.589944365033044	-0.477392517312015
0	0	1	0	0	0.196904761904786	0.136190476190429	0.654404761904714	0.661309523809572	0.423	0.45976722947751	0.377975832963325	0.942368726210252	0.949645758162913	0.708090513316968	-0.38967	-0.19747	0.38254	-0.23411	-0.58631	1.092	-0.567553498105611	-0.857528048859394	-0.10383669588722	-0.213532752342447	-0.178573456569654	0.399878652572061
0	0	1	0	0	0.189285714285571	0.116309523809643	0.776904761904643	0.385595238095214	0.702	0.450115775531972	0.348024938734244	1.07886442840112	0.66997086939394	0.99334085452464	-0.97081	0.6111	-0.44799	-0.98149	-0.35624	1.30318	0.0423019591021397	-0.890704345259471	0.0377665970760176	-0.633280989105891	-0.110359427235899	1.62394787830852
0	0	1	0	0	0.162857142857214	0.465952380952429	0.332857142857214	0.125952380952429	0.375	0.415399651165318	0.751324176376291	0.614974542087803	0.362804647386886	0.659058035826409	-1.02375	-1.29174	-0.09804	-0.91285	-0.0092	-0.707	0.0669473219371347	-1.21623676883897	0.123544814172673	-0.268933472333721	0.414084436883998	0.11588654384198
0	0	1	0	0	0.301428571428714	0.19	0.612619047619071	0.4311904761905	0.659	0.58119738319734	0.451026811796262	0.898991865412919	0.716369570084734	0.94720778145934	-0.16237	2.0032	-0.24204	-0.90455	2.48227	0.91872	-0.913382425497809	1.06169140898543	-0.750416425775656	-1.00865012798816	-1.29930791393008	0.731011151819881
0	0	1	0	0	0.156904761904714	0.155238095238143	0.4438095238095	0.268095238095143	0.443	0.407278659739033	0.404982481399584	0.729088733847482	0.544252970111298	0.728273973731681	-0.9759	0.15421	0.15785	-0.91416	0.10891	0.44583	-1.1555059754568	-0.933439462210109	-0.506090620495191	-0.0100228892084471	0.138806519692034	-0.162680108357918
0	0	1	0	0	0.0974999999998571	0.0666666666667857	0.339761904761929	0.305	0.258	0.317560429291281	0.261157410903263	0.622282088683383	0.585082367046762	0.532788144540994	-1.22033	-0.55365	-0.66402	-1.16288	0.49558	1.20683	-1.32708533164937	-1.15150837674661	-1.12756364198261	0.305263778698594	-1.14428167430268	0.11488049892193
0	0	1	0	0	0.266428571428643	0.376071428571429	0.432023809523786	0.2086904761905	0.543	0.542369857428625	0.660164287417545	0.717210810627485	0.474424436989523	0.828451345254801	-0.01216	-1.37503	0.55016	-1.35163	-0.97302	0.09395	-0.0387065907725943	-0.27856706257476	-0.00821985575943973	-0.318872149509297	0.955077266699375	-0.553851931200684
0	0	1	0	0	0.197142857142929	0.510238095238214	0.425476190476143	0.317023809523857	0.424	0.460066531768959	0.795636974199178	0.710595631643869	0.598070180507579	0.709102427587592	-0.62493	0.50763	-0.11953	-0.46002	0.1533	0.9216	0.527090318818866	-0.454939283562643	0.204585916475961	-1.09682310487503	-0.237193432619336	-0.571673298347491
0	1	0	0	0	0.0374999999998571	0.390952380952357	0.0860714285714286	0.128928571428571	0.155	0.194880366398361	0.675467014339259	0.297759803434624	0.367267230749784	0.404653637023632	-0.95876	-1.33355	-0.93319	-1.03834	-0.55474	1.14783	-0.90598520824879	-1.07682177048602	-0.625247277210326	-0.911991477441582	-0.826653308312252	-1.19046278424656
0	1	0	0	0	0.0751190476191429	0.299047619047643	0.231428571428571	0.424761904761929	0.385	0.277631424149596	0.578600135113537	0.501875083540792	0.70987319832553	0.669359321966092	-0.57663	-0.49856	-0.85561	-0.46513	-0.26998	0.93237	-0.733251164484745	-0.90055605446353	-0.927074368207774	0.210946003643861	-0.379272357621986	0.624082948938006
0	1	0	0	0	0.152619047619071	0.0930952380951428	0.0972619047619286	0.267142857142929	0.156	0.401353758147385	0.31005931407508	0.31715888677697	0.543177362597546	0.406033403192609	-1.07517	-1.22163	-0.98094	-0.73855	0.4754	1.10874	-1.20840509978478	-1.40624162526464	-1.04659541836811	-0.883803435050625	-1.31073384146513	-0.841293336797589
0	1	0	0	0	0.0567857142856429	0.435	0.0525000000000714	0.0491666666665714	0.277	0.240612506998488	0.720213673545876	0.231182562009874	0.223593996630276	0.554252549642463	-0.72065	-0.13959	-0.35458	-0.09518	-0.53553	0.99894	0.337144213455865	-0.707143039177265	-0.868771416910859	-1.21152600401171	-0.868103344342428	-1.31442189041097
0	1	0	0	0	0.139642857142857	0.418452380952357	0.0829761904762143	0.133452380952429	0.275	0.382982094463493	0.703484618511417	0.292196045266682	0.373967245470262	0.5520154938738	-0.92492	-0.15596	-1.81261	-0.25325	-1.18579	0.7787	-1.01499493171034	-0.963606993367058	-0.71660071402404	-0.151109405874382	0.876089332870644	-0.848191930531925
0	1	0	0	0	0.0375	0.482976190476214	0.117261904761929	0.177619047619143	0.248	0.194880366398737	0.768371063042163	0.349507639940352	0.435042285571855	0.521286278820613	-0.70636	-0.40557	-0.71506	-1.0682	-0.71245	0.41998	-0.680135536237867	-0.74761492563538	-0.966137345577914	-1.57202082986793	0.0489515352170717	0.408501894739293
0	1	0	0	0	0.0460714285713571	0.350952380952429	0.118571428571429	0.247142857142929	0.174	0.216325845356244	0.63404989030124	0.351537857374805	0.520293298917856	0.430288555671158	-1.69788	-1.4244	-1.99875	1.13571	0.30027	0.22446	0.0471732972909093	-1.19344470646531	-0.646564293778146	-0.159985225450857	-0.946811839726938	-0.805650602504062
0	1	0	0	0	0.138452380952357	0.320476190476214	0.0645238095238571	0.127261904761786	0.182	0.381261730693728	0.601774528735421	0.256829548705983	0.364773670542807	0.440746319460635	-0.93997	-0.38321	-0.69841	-0.71428	1.54626	0.75514	-0.492498806015478	-0.878829041733202	-0.733508569899848	-0.900189563499593	-1.26552691078309	-0.518784079717346
0	1	0	0	0	0.256071428571429	0.324047619047786	0.263571428571429	0.400714285714286	0.193	0.530581533903059	0.605595537682781	0.539132901719746	0.685448109612735	0.454838960643144	-1.21023	-1.47548	-0.92591	-1.44668	-0.47514	0.75762	-1.2112918187108	-1.0828925534542	-1.54042141585769	-0.354765573729417	-0.544203137694134	-0.271584470903843
0	1	0	0	0	0.0691666666667143	0.6609523809525	0.0341666666666429	0.0557142857142857	0.215	0.266125759458297	0.949268488146744	0.185911369475509	0.238287371707475	0.482145235790905	-1.77609	-1.51478	-0.40972	-1.06354	0.65544	0.75479	-0.62124647013721	-1.14551747250121	-0.667626234934142	-1.13427711275671	-0.889464861038968	-0.651582009103328
0	1	0	0	0	0.0782142857142857	0.548571428571357	0.0648809523809286	0.0327380952381429	0.304	0.283448471124297	0.834046310820562	0.257555449587414	0.181938804283476	0.583995871575592	0.1894	-0.86426	-0.16084	0.12325	-0.63513	0.22196	-0.242400695022312	-0.155420697528656	-0.0453151085224802	-0.977097077078264	-0.390263603131506	-1.25513710050597
0	1	0	0	0	0.0386904761904286	0.359642857142714	0.122499999999929	0.212738095238	0.135	0.19798995016546	0.64312904457334	0.357571103645401	0.479387045289364	0.376237188081668	-0.64834	-1.72855	-0.30217	-1.12221	-0.94748	0.84909	-1.53980043254478	-1.53362156264457	-0.733508569900548	-1.33013036230207	-0.373311004124792	-0.57167329834749
0	1	0	0	0	0.151904761904786	0.522857142857214	0.0636904761904286	0.0919047619047857	0.307	0.400359690906225	0.808263274878006	0.255128468932927	0.308004849516784	0.587252368744322	-1.09786	0.23039	-0.90571	-0.63362	-0.29631	0.54208	0.226330290665721	-0.532448271378632	0.00169164596101809	-1.78908826356639	-0.0465543155929971	-1.40658279108094
0	1	0	0	0	0.154880952381	0.202380952380929	0.1635714285715	0.551547619047571	0.202	0.404489137504819	0.466617203087818	0.416366049096785	0.837037535381775	0.46614294932651	-1.04713	0.12189	-1.20337	-0.73237	1.42304	0.92091	-1.42375433170074	-0.784678653234686	-1.49261299579292	0.0853190188757806	-1.33755993219952	0.602812284923341
0	1	0	0	0	0.0760714285713572	0.6975	0.0847619047618572	0.107976190476071	0.356	0.279432800470642	0.988432088926153	0.295417174670405	0.334818027227831	0.639329317632338	-0.52422	-1.21781	-0.16976	0.31982	-0.7555	0.61715	0.343494995094364	-0.736964429199114	-0.158058440593893	-1.00006691784887	0.331122267389477	-0.929250406910382
0	1	0	0	0	0.248571428571429	0.5510714285715	0.121904761904857	0.0648809523809286	0.335	0.521947626374599	0.836558817606635	0.356662396406419	0.257555449587414	0.617246375820458	-0.14475	0.94759	-0.51004	-0.87198	-0.40643	-0.10589	-0.566074054654647	0.0394833872575546	-0.956480919268581	-1.3552947738477	-0.543489017223659	-1.81995946250555
0	1	0	0	0	0.0580952380952857	0.370595238095214	0.0866666666666429	0.0551190476191428	0.166	0.243426524463042	0.654503398075263	0.298819293441527	0.236986537665307	0.419639190925299	-0.95393	-0.32192	-0.88747	-1.0853	-0.12118	0.77854	-0.666207117417342	-0.808429260287607	-0.528500817400385	-1.18338672986063	-0.703234661702903	-1.17052153673411
0	1	0	0	0	0.0145238095237857	0.623452380952286	0.0364285714286429	0.0909523809525	0.305	0.120808414422157	0.910140573274223	0.192040930948876	0.306352653430096	0.585082367046762	-0.59421	-0.52249	-1.56779	0.30595	-1.18338	0.60647	0.425477812606679	-0.536735096194468	0.153862348847488	-1.52130186086274	0.5685828483371	-0.591794196738846
1	0	0	0	0	0.682738095238	0.079880952381	0.0994047619047857	0.0839285714287143	0.618	0.972470329921219	0.286537069953999	0.320757174513414	0.293917856344025	0.904521917269413	0.85277	-1.25613	-0.81199	-0.53062	-0.62433	-1.16531	-1.10733385337085	0.418907322805968	-1.2401612166758	0.580316649076405	0.71351825522353	-1.65557890867901
1	0	0	0	0	0.548333333333357	0.0691666666667857	0.141428571428714	0.128452380952357	0.423	0.833807089724109	0.266125759458438	0.385551169081006	0.366556194983998	0.708090513316968	-0.00435	-0.34625	-1.40307	0.21814	-0.47924	-0.43287	-0.339502702912305	-0.272176764712899	-1.04426330031575	-0.362568492036755	0.462272044314336	-1.49091091344752
1	0	0	0	0	0.619761904761928	0.13	0.117619047619071	0.198095238095286	0.539	0.906335840192634	0.368862984226624	0.350062305480148	0.461262380595229	0.824437818060206	0.22318	-0.51487	-0.23511	-0.70744	-1.05317	-0.45458	-0.154175347832259	0.171735926757817	-0.570843335780178	-0.434355340476528	1.22383495350563	-1.13505845331787
1	0	0	0	0	0.452261904761929	0.245238095238143	0.205000000000071	0.202380952381	0.578	0.737587241305567	0.518082521657446	0.469868743008526	0.466617203087907	0.863718047040414	0.71977	0.64156	-0.27794	-0.32772	0.49847	-0.0239	-0.894907424369108	0.685089854993156	-0.97896399486348	-0.0629364289870453	-1.35991500781176	-0.813698961860931
1	0	0	0	0	0.2886904761905	0.256547619047643	0.108095238095286	0.140476190476143	0.305	0.567231573337688	0.531126880075623	0.335009776324945	0.384182695408989	0.585082367046762	-0.64555	-0.91167	-0.70781	-0.05637	0.08861	0.52845	0.577896571924093	-0.854119890000331	0.00285770498685172	-0.293902810921977	-1.31669519496113	-0.734940016726334
1	0	0	0	0	0.666904761904786	0.0740476190476429	0.120119047619071	0.124761904762	0.589	0.955569178823489	0.275592287439475	0.353924738537583	0.361007010665902	0.874874972767537	1.03566	0.46506	0.17134	0.18391	-0.67157	-0.57767	0.299039523625905	0.676143437987061	-0.166803883288168	0.247619719693593	0.22828891957346	-0.860839352378669
1	0	0	0	0	0.315476190476143	0.121547619047643	0.135714285714286	0.191309523809571	0.331	0.596406114963793	0.356116255005518	0.377281146854134	0.452693649218745	0.613002655477979	0.14753	-1.20081	-0.71121	-0.58739	0.17773	0.59845	-0.990962996646677	0.034291270244952	-1.09531482204597	-0.587195002845366	-0.192793768556044	-1.54724942894515
1	0	0	0	0	0.528809523809428	0.360238095238071	0.130833333333214	0.0604761904762857	0.647	0.814223652121735	0.643749106738075	0.370100261733753	0.248467770294763	0.934602719409836	1.13821	-2.06741	-0.17763	0.26818	-0.57257	-0.43129	1.10587746357927	0.811511247694231	1.42446585434332	-1.26824346646636	1.12895007701752	-1.02446537251452
1	0	0	0	0	0.696428571428643	0.144523809523857	0.0842857142857857	0.164047619047714	0.531	0.98726640391964	0.389972383647706	0.294561245043434	0.417009371434464	0.81641805849791	-0.68498	-0.57581	-0.8012	-0.184	0.01626	0.114	0.606186417404463	-0.425117893540283	-0.579588778474803	0.122773026757462	-0.495021971347796	-1.12988450801746
1	0	0	0	0	0.820595238095286	0.295952380952429	0.1211904761905	0.1340476190475	0.752	1.13342246845818	0.575214822848125	0.355569421822464	0.37484160983804	1.04951004797428	1.1337	1.16103	0.02038	1.34952	-0.81136	-0.70877	0.452612970516223	1.22357895482019	0.460535872672443	0.526964195140199	0.314231765816279	-1.0890678284224
1	0	0	0	0	0.763452380952429	0.189166666666643	0.118095238095286	0.123214285714357	0.624	1.06287549147323	0.449963808198193	0.35080072556379	0.358659048850568	0.910705769941306	1.62096	1.01061	0.01303	1.74829	-0.42228	0.27545	1.39761649508682	1.12343766207618	1.23753201674506	-1.059027719319	0.711655332256031	-1.13495066279079
1	0	0	0	0	0.545833333333357	0.0659523809523571	0.084880952381	0.0640476190476429	0.554	0.83129592854799	0.259722073315924	0.295630815881509	0.255858764824551	0.839503694251608	0.54357	0.0138	-0.6225	-0.50145	-1.0639	-0.21203	-0.827502537434198	0.343421929312492	-0.812181114807602	-0.977828600668962	0.867209400057697	-1.96924934253778
1	0	0	0	0	0.621547619047643	0.367023809523857	0.127380952380929	0.200357142857214	0.486	0.908175933745053	0.65080228884912	0.364952242320532	0.464093888257708	0.771396333418425	0.36436	0.18436	-1.03811	0.96162	-0.31411	0.7023	0.521316880965432	0.0469121085223672	0.423221983842279	-0.903310730822715	-0.0891531541206838	-0.851066344587784
1	0	0	0	0	0.546071428571357	0.0964285714286429	0.131785714285786	0.0795238095237857	0.483	0.831535035737377	0.315750021455812	0.371510202021834	0.28587772538232	0.768394886359113	0.79605	-0.35947	-0.74133	0.04698	-1.14334	-2.57453	0.145466076737319	0.38730197463042	-0.38369086211521	-0.799531917318362	1.4707343441557	-1.64325485841527
1	0	0	0	0	0.664166666666714	0.189880952381	0.1188095238095	0.149642857142786	0.688	0.952667436589653	0.450875063614712	0.351905942779201	0.397199069590685	0.978136028369844	1.17958	-0.98213	-0.57871	1.00637	0.39806	-1.22062	0.66565282728984	1.19247950522494	0.4984327910157	1.53510124061219	0.209411300167367	-0.556151462444888
1	0	0	0	0	0.530476190476071	0.0910714285715714	0.0651190476191429	0.0480952380954286	0.47	0.815893256312681	0.306559602052944	0.258038350921203	0.221103369514191	0.755380134174809	-0.11448	0.92635	-0.86891	-0.53768	-0.30381	-0.42574	-0.811806003271865	-0.0899201444448974	-1.03846944453069	0.165542772736059	-0.0228020477547095	-1.24435804779682
1	0	0	0	0	0.467261904762	0.383571428571429	0.139285714285714	0.152142857142857	0.501	0.752636630829059	0.667890884651626	0.382466633119678	0.400691259287866	0.786398164064116	0.7406	0.10313	-1.08254	0.35406	-0.70801	-2.15081	-0.166876911108566	0.280797010266746	0.511842469813309	-0.823720964074199	0.685326020978911	-0.852790993022748
1	0	0	0	0	0.477499999999929	0.356785714285786	0.14	0.138095238095214	0.483	0.76289056271922	0.640149593230854	0.383497003930933	0.380744412865348	0.768394886359113	0.40012	0.12938	-0.72169	-0.15819	0.00999	0.01531	1.47624350184776	0.07204728011227	0.244814952871934	-0.847910010830972	-0.253587154735278	-0.51016083754908
0	0	0	1	0	0.0528571428571429	0.0650000000001429	0.106666666666786	0.592500000000072	0.159	0.231981930270615	0.257797003123335	0.332702617418417	0.878434094562983	0.410151253051705	-1.08274	-0.32546	-0.11764	-0.76059	0.38493	1.46059	-1.31355383668136	-1.31166521690918	-0.613768883673304	-0.508190454971369	-1.30123293433039	-0.415448894405531
0	0	0	1	0	0.102380952380929	0.087619047619	0.274642857142857	0.5938095238095	0.145	0.325698072285189	0.300507652962903	0.551615489982935	0.879766955735112	0.390649058724362	-1.20719	-1.62877	-1.43951	-0.60444	0.87379	1.21386	-1.81519341813153	-1.39772122811557	-1.23666303959784	-0.546717364120638	-1.44536107459673	-0.330797400456669
0	0	0	1	0	0.0522619047619286	0.0365476190476429	0.1860714285715	0.664761904761929	0.167	0.230648222363254	0.192358389273713	0.445999667514623	0.953297748572783	0.420981370196514	-1.82357	-0.81388	-0.35211	-1.05787	1.96528	1.21389	-1.95895202067053	-1.40411152597743	-1.48211846455972	-0.986801956724431	-1.58545288176649	-0.490039939157379
0	0	0	1	0	0.0833333333332857	0.0713095238095	0.246785714285714	0.611071428571429	0.198	0.292842771728489	0.270318548925813	0.519879216171801	0.897404009719756	0.461142893334508	-1.62213	-1.23034	-0.69671	-1.07545	-0.12074	0.90098	-1.54557387039787	-1.35852740122958	-1.44480457572921	-0.392999873440241	-0.943117042508648	-0.214096189784254
0	0	0	1	0	0.0333333333334286	0.0285714285715714	0.130357142857286	0.615119047619	0.141	0.183604010279184	0.169846288084102	0.369393657561017	0.901559335499247	0.384935834090849	-0.79241	-1.03072	-0.27385	-1.01594	0.10654	0.78841	-2.18873484721938	-1.29377238289588	-1.2430763642408	-0.209631293188778	-1.61227897250178	1.07536595572575
0	0	0	1	0	0.0507142857142143	0.0379761904762143	0.117261904762	0.560952380952357	0.168	0.227146585386156	0.196129808635435	0.349507639940463	0.8465025294995	0.422320340410358	-1.32122	-0.96029	-0.91403	-0.06516	2.39161	1.07971	-1.39961414467755	-1.34721124876619	-1.69875036797474	0.848785807131345	-1.85824690166812	0.735753935011913
0	0	0	1	0	0.0476190476191429	0.0417857142858571	0.162857142857	0.587738095238214	0.167	0.219987977395683	0.205866605672142	0.415399651165028	0.873592884891882	0.420981370196514	-2.04114	-2.03007	-0.03734	-1.7091	0.18436	0.61035	-1.95433327038896	-1.59624648169056	-1.45529910696381	-0.019240086459587	-0.998259562351882	-0.126139119671461
0	0	0	1	0	0.109285714285714	0.0494047619046429	0.139285714285786	0.485952380952429	0.098	0.33692219166656	0.224143962176592	0.382466633119781	0.771348695629564	0.318402247884974	-1.2131	-1.31432	-0.90815	-1.50545	2.23385	1.01299	-2.01726374298542	-1.53830778107678	-1.82785496575482	1.10906190096198	-1.93518562023377	-0.461295798598103
0	0	0	1	0	0.0857142857144286	0.150952380952357	0.374761904762	0.715119047619071	0.321	0.297122516347357	0.399031278018658	0.658812116497154	1.0077764208159	0.60233564069507	-1.53675	-0.68924	-0.54682	-0.50322	-0.09624	1.8207	-0.973642683087869	-1.45105358902135	-0.286907962961268	-0.93466870877474	-1.39111896752082	0.741682414002898
0	0	0	1	0	0.0526190476190714	0.0413095238095714	0.182976190476214	0.609047619047643	0.23	0.2314493025997	0.204673458260057	0.44201000963491	0.895329312455638	0.500179608697487	-1.06058	-1.68028	-0.90148	-1.08445	-0.27513	1.26123	-1.77308340579166	-1.52014868465241	-1.94744889460335	1.97898975588975	-1.14893898172171	1.84761322203876
0	0	0	1	0	0.172976190476143	0.106785714285714	0.514523809523786	0.8909523809525	0.387	0.428936700393817	0.332895397841607	0.799924016142148	1.23425588378723	0.67141342638913	-1.17366	0.39563	-0.18168	-0.3882	2.61431	1.1814	-1.06118243453365	-0.914614709759114	-0.00355561965575662	-0.333697694295767	-1.79012601848372	1.95608642247596
0	0	0	1	0	0.0665476190476429	0.0351190476192143	0.1286904761905	0.790357142857071	0.184	0.260918685782786	0.188515362835238	0.366911853019078	1.0952010641349	0.443332536014321	-1.46311	-1.8189	-0.31531	-1.55876	-0.05449	0.92666	-1.62351528141368	-1.45097371029818	-1.10548139917847	-0.0855648920822576	-1.49156156419537	-0.196849705448412
0	0	0	1	0	0.128452380952429	0.0758333333333572	0.169880952381	0.556666666666643	0.165	0.366556194984105	0.278983431616346	0.424830298135349	0.842186845278076	0.418293769670769	-1.06207	-1.32665	-0.16532	-1.23995	-1.35896	0.98961	-1.73378794440463	-0.974257489802812	-1.3579331782971	-0.731646528033194	0.356458019750317	-1.21669181250763
0	0	0	1	0	0.0538095238095	0.0938095238095	0.353333333333286	0.712142857142786	0.179	0.234101203624387	0.311286335707334	0.636542316027811	1.00448463052511	0.43684616724098	-0.69228	-1.37677	-0.98807	2.27512	2.82453	0.74787	-1.97569499044472	-1.7675064643887	-1.66577276114789	0.829717425514435	-1.89643682250559	0.884504862408873
0	0	0	1	0	0.0994047619047857	0.138214285714286	0.133333333333357	0.619404761904643	0.195	0.320757174513414	0.380916914476244	0.373792174834546	0.905968022722112	0.457367867934987	-1.50034	0.29418	-2.15443	-0.016	1.00209	1.43283	-1.73898403847189	-1.37437001467878	-1.66978108904891	1.13261696060631	-1.45166396397046	-0.36586525193977
0	0	0	1	0	0.0670238095238571	0.132857142857214	0.542499999999929	0.888333333333286	0.5	0.261872401398024	0.373091229875834	0.827949507589313	1.23007649804467	0.785398163397448	-1.98226	0.74214	-1.36831	-0.15843	3.34243	0.11878	-0.495169021022947	-0.909475845228608	0.137246007727591	-0.729110579583508	-1.83216598012059	2.01468853904169
0	0	0	1	0	0.164642857142857	0.0410714285715	0.307976190476143	0.775357142857071	0.239	0.417812470046819	0.204074417216563	0.588310103850926	1.07700803455209	0.510801119116815	-1.35349	-1.68633	-0.70329	-1.55632	1.26305	1.24132	-1.61543246841929	-1.59539444197522	-1.39524706712692	0.56207732753024	-1.49205834365352	1.24323173659438
0	0	0	1	0	0.112499999999929	0.0713095238096429	0.0907142857142143	0.732857142857071	0.187	0.342040615897552	0.27031854892609	0.3059383901648	1.02761896419735	0.447191555332793	-1.67365	-1.21245	0.35338	-1.4184	2.20022	1.0057	-1.78748091643727	-1.31251725662417	-1.38242041784135	-0.500680146099199	-1.51987799330421	0.0210308799945054
1	0	0	0	1	0.9125	0.335119047619	0.159404761904786	0.147023809523714	0.826	1.27049926336187	0.617372482575652	0.41070441105368	0.393514701059297	1.14050777112374	1.30967	1.14625	1.11135	1.15868	-0.18813	-1.20258	1.42832396766787	1.65002483213472	1.13568404869642	0.247619719694061	0.635151295716573	-0.849916578965509
1	0	0	0	1	0.793333333333285	0.2964285714285	0.146428571428643	0.123690476190429	0.783	1.09886645148773	0.57573630281144	0.392673571494699	0.359382840226448	1.08622103584702	0.69682	0.99125	-0.57411	1.65384	-0.3322	-0.4428	0.506305942548513	1.10471941458931	-0.276996461241138	0.65883351455593	0.673403313986311	-1.16035329701101
1	0	0	0	1	0.846547619047571	0.0634523809525714	0.125952380952357	0.145952380952286	0.813	1.16828523073774	0.25464054448135	0.362804647386779	0.391999647679564	1.1236047714621	1.0596	1.52739	0.56025	0.68887	-0.40652	-0.92449	0.124681700467314	1.4323286849739	-0.245512867540839	0.743105032289127	0.429981379541494	-1.00685958642236
1	0	0	0	1	0.911428571428571	0.0846428571429286	0.1513095238095	0.0708333333334285	0.921	1.26860858886641	0.295203397281761	0.399529835208284	0.269391905586715	1.28588809211685	1.95859	1.25916	0.47414	0.84785	-0.0052	-2.73745	1.3024630224732	1.59592031023754	-0.111999109069103	2.75937912322889	0.404148847722505	-0.682625680908533
1	0	0	0	1	0.907261904761857	0.156666666666643	0.0972619047618571	0.0446428571429286	0.902	1.26135210709759	0.406951244778212	0.31715888677685	0.212893098926752	1.25239407890992	1.48672	-1.29248	1.74756	0.76146	0.77109	-1.90563	0.431828594244486	1.70966761217868	1.69597541066584	2.56820762466728	0.34850954842142	0.278003496598894
1	0	0	0	1	0.777142857142929	0.122619047619	0.0992857142857143	0.059880952381	0.787	1.07915043385781	0.357752616909041	0.320558181405759	0.247216306209166	1.09108936719778	1.07147	-0.10511	-1.91918	2.27354	-0.82624	-0.55143	1.02187394281843	1.27384929799974	1.04881265126397	0.851565596778164	1.59095497300426	-0.417604704946843
1	0	0	0	1	0.645595238095071	0.138095238095429	0.134761904761929	0.136071428571429	0.56	0.933133665761462	0.380744412865658	0.375888684292943	0.377802257501501	0.845543104594842	0.86048	0.99214	-0.52993	0.76022	-0.1722	0.54911	0.423890117197638	0.563887205546707	-0.080843469469611	-0.901018623569694	0.0675497161777314	-1.2120208896668
1	0	0	0	1	0.948095238095286	0.0575	0.0922619047619286	0.142499999999857	0.902	1.34095177511177	0.24215115787296	0.308622437241345	0.387086110139223	1.25239407890992	0.32499	0.53912	0.32706	0.49437	0.00029	-1.79748	0.404946024241384	1.67539963989413	-0.520848555042698	2.79390703674374	0.805732942123752	0.370883000781866
1	0	0	0	1	0.796666666666714	0.0428571428570714	0.0395238095239286	0.0548809523810714	0.901	1.1029949436539	0.208527647142712	0.200139409522722	0.236464353485492	1.25071616243913	1.22732	-0.52076	-0.55223	0.65582	-0.69377	-1.16372	0.245274383620352	1.55638034221736	-0.772280032513595	1.52251903483702	1.25982041549771	-1.39041421201609
1	0	0	0	1	0.794523809523714	0.118571428571429	0.139404761904714	0.0732142857142857	0.773	1.10033805737554	0.351537857374805	0.382638515030537	0.273996892578525	1.07418930066192	1.09446	1.23357	-0.66088	2.53775	0.50823	-0.14105	1.2233669238876	1.30707884688116	1.55429923901327	-0.488195476804837	0.819953254109918	-1.3667362262298
1	0	0	0	1	0.818452380952357	0.3185714285715	0.148571428571357	0.202857142857143	0.728	1.13063651277846	0.599732071092242	0.395695071777127	0.467209552161051	1.02214591947248	1.17409	0.66144	-0.53751	1.02219	-0.31638	-0.83405	1.03399816231036	1.10173727558728	0.998672113148583	-0.356326157391447	0.430478158999643	-0.926375992854179
1	0	0	0	1	0.8961904761905	0.158095238095214	0.256785714285643	0.0576190476190714	0.911	1.24274926034919	0.408912712933422	0.531399428819478	0.242406725130759	1.26785521298718	1.68595	0.51542	0.98894	0.96003	-1.23802	-1.74874	-0.0213862772140258	1.61296110453567	-0.223357746047557	3.38205200425267	1.90193891374365	-0.658480602838699
1	0	0	0	1	0.782023809523929	0.0782142857143572	0.135238095238214	0.0633333333333572	0.742	1.08503788098454	0.28344847112443	0.376585432607966	0.254396262255234	1.0380081822539	1.31049	0.06656	0.11694	1.07766	-1.49922	-1.94555	0.5184301620401	1.12048214931507	0.943284309415377	-0.581050204677325	1.79761522755259	-1.27762939049439
1	0	0	0	1	0.942738095238214	0.0560714285714286	0.107619047619071	0.0820238095237857	0.883	1.32915704986034	0.239064734429078	0.334242221688238	0.290465223256159	1.22169590721062	1.3163	-0.21286	0.48572	1.18998	-0.89214	-0.96004	1.17948879620386	1.57376727764993	0.0862309253425068	2.26311351880141	1.49457975814209	-0.599842556096148
1	0	0	0	1	0.842380952380928	0.130119047619143	0.228928571428643	0.111547619047571	0.751	1.16253663286256	0.369039944133199	0.498905578991942	0.340530793755807	1.04835302359294	1.6562	0.604	-0.27369	0.30648	-0.55791	-1.5425	0.665075483505121	1.13241070532345	0.804523285327565	0.7836802074944	1.05542671722644	-0.489465056346414
1	0	0	0	1	0.708571428571429	0.107261904761929	0.142738095238143	0.0970238095237857	0.576	1.00054782436778	0.333665575325977	0.387426553655497	0.316756905491029	0.861693899207304	0.21026	-0.90483	-0.04157	-1.15143	-0.29648	-0.96737	0.00874385158217459	0.342623142079839	-1.18058288831856	0.0945849843672069	0.883509976024866	-1.22603365818988
1	0	0	0	1	0.8890476190475	0.0780952380953572	0.112261904761857	0.128690476190571	0.886	1.23121203445501	0.283226710713579	0.341663685545697	0.366911853019185	1.22638900781416	-0.09072	1.05041	0.35903	0.369	0.03328	-1.61339	0.744315918036702	1.09627889616358	-0.431754357592084	1.33744356620641	0.422902272263818	0.361720805978558
1	0	0	0	1	0.814404761904786	0.0353571428571429	0.0415476190475714	0.0671428571428572	0.897	1.12540877329429	0.189161024547238	0.205270849611487	0.262110338416863	1.24407858765712	1.20281	0.62595	0.28486	0.19721	-0.59119	-2.30434	-0.128736137292581	1.59432273577184	-1.40796439837902	2.171380460437	1.28543560630266	-0.877331303024042
0	0	1	0	1	0.567976190476214	0.1664285714285	0.709047619047643	0.205119047619071	0.876	0.853585516167411	0.42021480565934	1.00107190412672	0.470016172186699	1.21094366378259	0.74271	0.02774	2.59305	-0.98838	-0.8372	-0.47563	-0.607209799356855	1.21729516192186	0.58435676549017	1.55616912004338	1.7525635404508	-0.0839930235754241
0	0	1	0	1	0.635833333333214	0.265000000000072	0.819285714285715	0.500000000000071	0.758	0.922960366575564	0.540752774390471	1.13171840862663	0.78539816339752	1.05648549384554	1.17523	0.39789	1.93986	-0.32377	-0.99396	-0.77451	0.242459832667244	0.871686552559506	0.904804361559378	-0.52642977651847	1.65901375875669	-0.115791229069955
0	0	1	0	1	0.4336904761905	0.483571428571357	0.573571428571429	0.220476190476214	0.726	0.718892711680132	0.768966634506529	0.85923769514054	0.488779807720252	1.01990125144916	0.86818	0.77202	0.39742	-0.48242	-0.92404	-0.4612	-0.0600683108283585	0.928347193601684	0.615621723123671	0.00494896029671772	0.937689985668624	-0.438300486149854
0	0	1	0	1	0.233690476190571	0.215476190476143	0.324880952381	0.226547619047571	0.45	0.504552130851481	0.482724560753797	0.606485519701984	0.496066863376039	0.735314452816668	0.25684	-0.13486	0.214	-0.18099	-0.6906	0.39188	-0.176691755458503	-0.296459896588483	-0.442576842925566	0.332671529257807	0.537782521937811	-0.426802829926418
0	0	1	0	1	0.202023809523857	0.188690476190571	0.687619047619143	0.172857142857214	0.589	0.466172599963442	0.449355571786694	0.977724976340015	0.428779302954907	0.874874972767537	-0.26485	0.63732	0.49845	-0.83677	-0.05459	0.10598	0.51669813068317	-0.613418670536804	-0.130073023971444	-0.112875106162621	1.02263927299455	1.19206716639817
0	0	1	0	1	0.250952380952357	0.228809523809571	0.615119047619143	0.34	0.595	0.524697793934467	0.498763890974788	0.901559335499394	0.622533419750133	0.880979236662978	-0.3898	0.5863	0.49305	-0.8002	0.11912	0.30703	-0.0648674810433232	-0.05597168705344	0.247110631578814	-0.121945998696791	1.14199053779114	0.861329899082801
0	0	1	0	1	0.304642857142786	0.428809523809571	0.845952380952357	0.207619047619143	0.92	0.584694448044192	0.713964933213967	1.16746013564336	0.473104904101256	1.28403977458335	0.94371	-1.41852	-0.39312	1.17268	-0.53923	0.53189	-0.0242729961405906	1.06712316216828	1.20692296731464	0.97753395922243	1.8685304951893	0.947023368126838
0	0	1	0	1	0.428452380952214	0.429166666666643	0.5560714285715	0.302738095238214	0.657	0.713604095549066	0.71432573342374	0.841587787999429	0.58262337971644	0.945099762906301	0.31313	0.78815	2.14673	0.63762	-0.60998	-0.13598	0.789204397343204	-0.280271142004676	1.61551733787599	-0.438256799630665	1.0300909648656	1.00005630745901
0	0	1	0	1	0.447380952381	0.310000000000071	0.425476190476143	0.514642857142929	0.675	0.732681502017316	0.590500015160395	0.710595631643869	0.800043114430477	0.964183715220204	0.72481	0.5637	0.81921	0.23669	0.16308	0.68043	0.45319031430025	0.648026127395127	0.762545160393366	0.141500030697132	0.391232581813607	0.857485370282835
0	0	1	0	1	0.175952380952429	0.347142857142786	0.658214285714286	0.216904761904714	0.588	0.43285784713249	0.63005389241081	0.946379278075011	0.48445975838412	0.8738589301306	-0.76161	-0.65952	-0.25649	-0.01694	-1.29756	0.36277	0.15470357730219	-0.817482182258822	0.35267541277114	-0.367250243022376	0.969483870983615	0.723537675274234
0	0	1	0	1	0.374285714285786	0.321904761904786	0.690119047619	0.6313095238095	0.703	0.658320183875081	0.603304266242507	0.980425020450471	0.918265926269421	0.994434567822677	1.36712	0.02283	1.42426	0.07205	-1.67928	0.67559	1.07610817464913	0.825490024267452	1.45562149394226	0.316968156161182	1.57558585852091	1.50537829849918
0	0	1	0	1	0.2560714285715	0.325	0.564999999999929	0.559999999999857	0.82	0.530581533903141	0.606612611574693	0.850582653248949	0.845543104594699	1.13264729621073	0.93685	0.80018	1.80791	2.62486	-0.48814	-0.3452	1.33428909863736	1.20331638534912	1.57423156048789	0.263566933987087	0.91890551241073	0.881271146595903
0	0	1	0	1	0.231547619047643	0.355595238095214	0.759880952380857	0.132738095238143	0.735	0.5020162076102	0.638906593569276	1.05868427767832	0.372915827547765	1.03004355240451	0.04729	0.28125	0.09087	0.25473	-1.74505	1.1316	0.469355940289033	-0.10773309973442	0.768958485035974	-1.16548878599121	1.85077062956382	0.828166346911904
0	0	1	0	1	0.719404761904571	0.294523809523929	0.722976190476214	0.322976190476357	0.863	1.01253486474149	0.573648919901415	1.01651717566484	0.604450398827922	1.19164187040274	0.78429	1.15596	1.42657	1.06849	-0.19855	-0.73984	0.868300495929148	1.54692802662986	1.36248252924427	1.52729832230157	0.970477429899913	-0.36184107226084
0	0	1	0	1	0.339523809523857	0.182499999999929	0.581785714285643	0.332976190476143	0.762	0.622030714867786	0.441393903379755	0.867553044441412	0.615100850683169	1.06116845905074	0.74018	1.03721	0.53078	0.59941	-0.59219	-0.56122	0.607918448759597	0.984049289964247	-0.218584191909951	0.739788792007989	1.09774611730923	1.09739115342931
0	0	1	0	1	0.312023809523929	0.298214285714214	0.726785714285714	0.181428571428643	0.63	0.592685993191357	0.577689701789513	1.02078247329618	0.440005376022453	0.916909264851683	-0.40979	0.53127	0.46438	-0.45521	-0.06678	-1.35993	0.739552831807763	-0.221906421533094	0.77478878016619	0.427086840791387	1.00674233033735	1.25932845530795
0	0	1	0	1	0.455357142857143	0.360595238095214	0.72	0.505119047619071	0.713	0.740695777433651	0.644121036544105	1.01319750009536	0.7905173004493	1.00543161781921	0.6952	1.80542	1.0623	-0.33731	-0.35778	0.21637	0.517852818254688	0.758365270476429	1.01324785097307	0.326429194611094	0.843798668097205	0.740784159610765
0	0	1	0	1	0.365833333333357	0.168690476190429	0.79	0.579642857142857	0.667	0.649566915018088	0.423243011602724	1.09476250873357	0.865381707084503	0.955670215749808	0.46091	0.79365	2.22475	-0.60082	0.29492	-0.45359	0.61195985525755	0.201983336636954	0.666345290752844	-0.184661954601926	0.0161640909863787	0.81666869068847
0	1	0	0	1	0.216785714285643	0.807499999999857	0.144999999999929	0.244880952381071	0.598	0.48431531688714	1.11659114664816	0.390649058724261	0.517667357501707	0.884036726489996	0.31154	1.48644	0.73665	0.74717	1.15898	0.49002	1.0686387894275	0.172161946615105	1.3496558799594	-0.480392558497031	-0.645546147136598	1.11848216656501
0	1	0	0	1	0.197261904761929	0.778333333333286	0.0913095238095714	0.164047619047714	0.512	0.460216131773795	1.08058210035882	0.306973134531547	0.417009371434464	0.797399315696149	0.09235	0.41575	-1.05018	2.32432	-0.51293	0.70851	1.18988098433921	-0.323725167465843	0.313612435402749	-1.21308658767374	0.371858182949365	-0.656755954404081
0	1	0	0	1	0.0729761904761429	0.703333333333357	0.0424999999999286	0.0186904761905	0.532	0.273539531975153	0.994799374931775	0.207644203052368	0.137142610841349	0.817420049094545	0.74692	0.36815	-0.57665	0.42069	-0.66201	-0.29886	1.65471489947642	0.640171386272357	1.01233686735837	-1.38016657595602	0.488104576133603	-1.43676413866856
0	1	0	0	1	0.524285714285571	0.516190476190428	0.251428571428571	0.310357142857	0.801	0.809693436911664	0.801591470279786	0.525246782739818	0.590886060001081	1.10839989317912	1.16149	0.7023	0.14551	2.32927	-0.57862	-0.24299	0.966448939429898	1.02334962181452	1.7233777977759	-0.638791800161174	0.798591737414571	0.664324745720717
0	1	0	0	1	0.240952380952357	0.476547619047643	0.307261904761928	0.388690476190429	0.499	0.513086916276899	0.76193717449234	0.587536243016983	0.673148106772003	0.78439816273078	-0.20929	0.29796	-0.88164	0.47151	0.4044	0.17627	-0.127617533708127	0.0413738503758469	-0.180796591600617	0.350618241367399	-0.690256298360785	-0.279632830260453
0	1	0	0	1	0.465000000000071	0.609166666666571	0.340119047619071	0.219404761904857	0.803	0.750369516853495	0.895451299864234	0.622659069279381	0.487486454756727	1.11090936002288	1.0124	1.3735	1.7882	0.68766	-0.4223	-0.76908	1.62693022980963	1.29813242987481	1.58111859661094	0.123553318588945	0.910863894933337	-0.199149236692961
0	1	0	0	1	0.0246428571429286	0.789404761904857	0.119166666666714	0.147023809523857	0.644	0.157632433000513	1.09403219087924	0.352457473162	0.393514701059499	0.931467009162559	0.66003	1.15501	0.41945	1.25824	-0.32911	-1.38756	1.4693153764242	0.834196805103679	1.79450739835873	-0.243964133746401	0.614783337936331	0.528652402279221
0	1	0	0	1	0.0947619047620714	0.683333333333357	0.0711904761905	0.0423809523810714	0.502	0.312915869804552	0.973109967387993	0.270087156623877	0.207348934083574	0.78739816873082	0.65262	0.71463	0.2352	-0.77839	-0.63949	-0.68762	1.46040263173875	0.5003836205447	0.623711257616309	-0.787632466897759	0.463886577553302	-0.69839902803979
0	1	0	0	1	0.144523809523857	0.708333333333429	0.245476190476214	0.187500000000143	0.553	0.389972383647706	1.00028587904982	0.518359184375641	0.447832396929115	0.83849791994757	0.76623	0.07468	1.04712	-0.05935	0.07777	0.00235	0.337721557241624	-0.213812044241573	0.666345290752495	0.732961238488278	0.530827609525809	0.544174238182168
0	1	0	0	1	0.572857142857143	0.612380952381143	0.406666666666714	0.272738095238214	0.816	0.858515626358306	0.898747504455131	0.691514125860851	0.549479394929167	1.12746379078058	1.27766	0.08105	2.7837	-0.6173	-0.32698	-1.42998	0.67489032785471	1.05018887283459	1.81258131326142	0.522282444156451	0.833863078936009	0.0854177548484294
0	1	0	0	1	0.198214285714286	0.775	0.235238095238214	0.275238095238071	0.615	0.461411709262311	1.07658028233182	0.506378604954326	0.552282073558063	0.901437004828805	0.32885	0.26304	0.90698	1.36352	1.95116	-0.67705	1.82196417728035	0.370580695226042	1.56712588829873	-0.527210068348841	-0.299911839198227	1.25799903880695
0	1	0	0	1	0.328333333333286	0.605357142857214	0.422142857142857	0.310833333333357	0.718	0.610166326370436	0.891550960253647	0.707222904266319	0.591400596518356	1.01097274091135	0.19831	1.08136	1.66427	-0.17458	-0.18657	0.30005	1.50749223422608	0.710065269137503	1.2102025083248	0.382073755799179	-0.291062955101621	0.428550932779407
0	1	0	0	1	0.154404761905	0.700476190476214	0.122023809523714	0.129166666666571	0.566	0.403830622339648	0.991676270799115	0.356844290375856	0.367622329016923	0.851591345969938	0.97699	0.54048	0.04299	-0.48634	-0.35834	-0.19019	0.600412979551375	0.762625469051089	0.817349934613481	-0.0520123433561176	-0.256071052025428	-0.0617522448178812
0	1	0	0	1	0.0991666666667857	0.783214285714286	0.0684523809523571	0.087738095238	0.495	0.320359082120049	1.08648100990767	0.264714847780134	0.300718113207768	0.780398080060365	0.98231	0.96456	0.36113	1.38982	1.65756	-2.15492	1.94753645058259	0.999226247386806	1.31897395183897	-0.866637014772194	-0.579816015092994	0.113802593651047
0	1	0	0	1	0.286428571428643	0.742142857142714	0.309642857142857	0.262023809523786	0.746	0.564732914863208	1.03817144961975	0.590113847831945	0.537374855002655	1.04259093568174	0.60111	0.32557	0.48432	-0.41778	-0.41024	0.31303	1.32941776044891	0.668528333035484	0.44770922338655	0.0638609935275875	0.501610767649241	1.11841030621362
0	1	0	0	1	0.28	0.754285714285643	0.267738095238071	0.243333333333357	0.691	0.557598826699537	1.0521605702068	0.543849759578034	0.515865940774726	0.981377889931325	1.19099	-0.33132	1.90493	1.08448	-0.66148	-1.56128	1.3399903685174	0.990546092790637	2.0475422069901	-0.119117440810739	0.92626405813328	0.187172012430587
0	1	0	0	1	0.032261904762	0.822023809523857	0.0413095238094286	0.0709523809522857	0.396	0.180596081389391	1.13528699519096	0.204673458259698	0.269623835419461	0.680633266813638	0.08986	0.23586	-0.81297	0.4182	-0.23786	0.1403	0.997048160051226	-0.238095176116135	0.314778494428232	-1.01957421362002	-0.206393106220643	-0.829220797762154
0	1	0	0	1	0.0603571428572143	0.796309523809428	0.0907142857142857	0.136904761904929	0.673	0.24821794020932	1.10255140910304	0.305938390164925	0.379015947218699	0.962050367159927	0.69692	1.44612	-0.83664	1.35646	-0.10421	-0.40752	0.928921593385351	0.540243103458315	0.547407270106298	0.555054701051576	0.0951520248157057	1.37717943160299
0	0	0	1	1	0.0792857142857857	0.0429761904762857	0.364523809523786	0.717738095238071	0.263	0.285437410673217	0.208821346470256	0.648207020769259	1.01068175937806	0.53848416449408	-0.53741	-0.72277	-0.04005	-0.17736	-0.41721	0.88417	-0.953219146683314	-1.42924669756785	-0.875184741553818	1.6880384394597	-1.03502124224747	1.8290373212017
0	0	0	1	1	0.4785714285715	0.283809523809571	0.699047619047571	0.707380952380929	0.733	0.763963026774401	0.561832337567108	0.990117923709061	0.999238725452839	1.02778041024862	0.78063	2.04985	1.30512	-0.18908	-0.8648	-1.39401	0.611707267351691	1.16337702371289	0.95767785051718	-0.0539143046929275	1.01344885302103	1.07152142692587
0	0	0	1	1	0.391071428571429	0.177619047619143	0.32	0.8810714285715	0.865	0.675588995097338	0.435042285571855	0.601264216679128	1.21870646098678	1.19455913871323	1.08126	-1.08576	0.59026	2.02916	0.48877	-0.14874	1.11616139975466	1.53441369331665	1.70595979107644	2.15821303579038	0.199351516141951	2.03085711810622
0	0	0	1	1	0.176666666666643	0.555595238095286	0.392023809523929	0.600476190476214	0.605	0.433795025512693	0.841108600531593	0.676564602738774	0.886563181963638	0.891185643276496	0.27317	1.14174	1.33934	0.60385	2.02963	0.49991	0.532863756671953	0.4047687887866	0.466949197315052	0.153204408160012	-0.760798981403961	1.627828337284
0	0	0	1	1	0.295833333333286	0.4314285714285	0.484404761904643	0.686666666666643	0.669	0.575084414887028	0.716609944486609	0.769800395567473	0.976697943659071	0.957793671316918	0.83708	1.19955	1.72079	-0.38518	1.15236	-0.67394	0.749945019944151	0.484434502130967	0.808604491918506	0.480146685290086	-0.159695837163859	1.16159837740565
0	0	0	1	1	0.573928571428571	0.116666666666714	0.465238095238071	0.8539285714285	0.892	0.859598787615343	0.34858156682119	0.750608193588967	1.17862811284197	1.23593994231813	0.80369	0.96771	-0.32121	2.00584	0.99857	-0.38464	0.373011696116918	1.77684561845133	2.02680821993537	3.00165973671014	-0.360456835647864	2.15481622427094
0	0	0	1	1	0.0934523809522857	0.181666666666643	0.304761904761857	0.564642857142929	0.539	0.310673350625025	0.440314212611884	0.584823768559119	0.850222470714952	0.824437818060206	0.3372	1.43851	1.08625	0.29805	0.4633	0.03864	0.763260010991983	0.408523088780523	0.773476963761866	0.434011930790121	-0.4605889451615	1.32644602351461
0	0	0	1	1	0.747142857142857	0.159285714285714	0.729166666666643	0.5833333333335	0.859	1.04390464332362	0.410541776679884	1.02345769385332	0.869122203007462	1.18586049270405	1.72338	-0.95009	1.52428	1.24157	-0.98073	-2.12129	0.796132522767117	1.52008877561004	1.50532475992372	0.215627754629014	1.6063551362036	0.789074315750433
0	0	0	1	1	0.157976190476143	0.183214285714286	0.394880952380929	0.813690476190429	0.49	0.408749533181521	0.44231782939548	0.67948891757266	1.12449082890436	0.775397496610753	-0.85147	1.27937	2.10293	0.39592	1.45661	0.14099	-0.00522065122524186	-0.411485258102242	0.340431792998665	1.51637423666971	-1.73100926297589	2.38494899962677
0	0	0	1	1	0.168452380952357	0.0892857142856429	0.411666666666786	0.529642857142786	0.387	0.4229250195381	0.303442455338222	0.696598757013937	0.815058412828505	0.67141342638913	-0.37976	0.16079	-0.45182	0.38106	0.0535	0.70346	-0.148401909978479	-0.909076451612338	0.0401715938177167	-1.29657781357405	-1.18256474128857	1.14952583836953
0	0	0	1	1	0.5611904761905	0.294285714285857	0.615833333333357	0.655238095238	0.681	0.846742420919814	0.573387721517162	0.902293468535052	0.943245132481507	0.970604420789515	0.34554	1.26451	0.20022	-0.05978	-0.21293	-0.17729	0.0490496645921151	0.637801650816149	0.767209396497399	-0.204169250372612	0.312244647983683	0.560845839705665
0	0	0	1	1	0.3211904761905	0.137857142857214	0.640476190476071	0.534642857142929	0.617	0.602539621520756	0.380399222198221	0.927791321613562	0.820068797819149	0.903493105571499	-0.27099	0.70083	0.48424	-0.52524	1.66969	0.46957	0.948551282085916	0.219024130935079	0.219744683814244	0.287414603066914	-0.679823929742037	1.27025122872077
0	0	0	1	1	0.141785714285786	0.115357142857214	0.320238095238143	0.714761904761929	0.718	0.386063353572623	0.346536956615263	0.601519397791179	1.00738086363619	1.01097274091135	0.79117	0.93926	1.18847	0.82538	0.46343	-0.41168	1.51290483221367	0.958887492132689	1.63271670850841	0.307458349473762	0.0591665628236989	1.09793010606524
0	0	0	1	1	0.386547619047643	0.160833333333357	0.533452380952286	0.555238095237929	0.5	0.670948980143615	0.412652203070254	0.818875551609194	0.840749243671231	0.785398163397448	0.18853	-0.14937	-0.09776	-0.06696	-0.4809	-0.50773	0.282873897638508	-0.286661439866537	0.0069389115784928	-0.856493220970261	-0.023578265657807	0.130258614121273
0	0	0	1	1	0.125119047619143	0.344642857142857	0.519166666666714	0.5464285714285	0.54	0.361547070276864	0.62742595251836	0.804569527229469	0.831893716379465	0.825440953414278	-0.07961	0.6631	0.14808	-0.035	0.74707	0.07442	0.508615317688779	-0.010174552377097	0.226158008456502	-0.13940502841197	-0.752353730617214	1.62495392322849
0	0	0	1	1	0.130476190476214	0.185476190476286	0.473452380952429	0.520714285714357	0.359	0.369570411286653	0.445234430320534	0.758838055081661	0.806118379105983	0.642459124701026	-0.09283	-0.14307	0.64455	-0.82236	0.06376	0.11335	-0.515736893373726	-0.24208911227999	0.713352045236102	-0.850543495761028	-0.0693751219464159	0.281955815925829
0	0	0	1	1	0.454642857142857	0.176309523809571	0.661547619047571	0.488571428571357	0.593	0.739978581105652	0.433326622829482	0.949897325406617	0.773968596593859	0.878942925726017	0.047	0.71149	1.12906	0.4642	-0.11449	-0.60294	0.776502834066897	-0.199327369088192	0.680921028576636	0.949102075636271	-0.152740924750963	1.15125048680311
0	0	0	1	1	0.556547619047571	0.224761904761929	0.5475	0.390238095238071	0.769	0.842067027300298	0.493930903122638	0.832969903050393	0.674734989834604	1.06942950014606	0.92579	-0.63409	0.95093	-0.03143	0.5487	-0.9112	0.815762211467683	0.924939034741598	1.02432541171937	1.27604435276541	0.0588871243779691	1.11445798688688
